# Supplementary material for: Transcriptional response to cardiac injury in the zebrafish: systematic identification of genes with highly concordant activity across in vivo models
Source: BMC Genomics. 2014 Oct 3;15(1):852. doi: 10.1186/1471-2164-15-852 (PMC4197235; doi:10.1186/1471-2164-15-852)
Supplement: Supplementary file 1 — Additional file 1: Dynamic visualization of co-expression network at different times (PDF) and underlying data (Excel file). In the network visualizations: nodes are color-coded to reflect Log2FC values (in relation to control), with scales indicated for each time-specific state. (ZIP 2 MB) [file 12864_2014_6534_MOESM1_ESM.zip]

Archive with 2 entries (2 files):
- networkGenes-foldChanges.xlsx
- time-specificVisuals.pdf
