# Supplementary material for: Transcriptional response to cardiac injury in the zebrafish: systematic identification of genes with highly concordant activity across in vivo models
Source: BMC Genomics. 2014 Oct 3;15(1):852. doi: 10.1186/1471-2164-15-852 (PMC4197235; doi:10.1186/1471-2164-15-852)
Supplement: Supplementary file 1 — Additional file 1: Dynamic visualization of co-expression network at different times (PDF) and underlying data (Excel file). In the network visualizations: nodes are color-coded to reflect Log2FC values (in relation to control), with scales indicated for each time-specific state. (ZIP 2 MB) [file 12864_2014_6534_MOESM1_ESM.zip › networkGenes-foldChanges.xlsx]

## Sheet: LIMMA_DS1_6
REF	Gene.Symbol	Gene.Title	X1days...ctrl	X3days...ctrl	X3days...X1days	X5days...ctrl	X5days...X1days	X5days...X3days	X7days...ctrl	X7days...X1days	X7days...X3days	X7days...X5days	F	P.Value	fdr
Dr.7740.1.S1_at	cd74a	CD74 molecule, major histocompatibility complex, class II invariant chain a	-2.17017	0.3537	2.52387	0.6978	2.86797	0.3441	0.645267	2.81543	0.291567	-0.0525333	224.553	5.66e-12	3.31e-08
Dr.7780.1.S1_at	cd74b	CD74 molecule, major histocompatibility complex, class II invariant chain b	-1.95473	0.891433	2.84617	1.0484	3.00313	0.156967	0.760367	2.7151	-0.131067	-0.288033	179.215	2.43e-11	7.11e-08
Dr.10379.1.A1_at	ptgis	prostaglandin I2 (prostacyclin) synthase	4.2861	2.00823	-2.27787	1.61507	-2.67103	-0.393167	0.162267	-4.12383	-1.84597	-1.4528	128.116	2.11e-10	4.1e-07
Dr.5586.1.S1_at	pmp22b	peripheral myelin protein 22b	-1.73037	-1.0729	0.657467	-0.219817	1.51055	0.853083	-0.60445	1.12592	0.46845	-0.384633	98.3903	1.13e-09	1.66e-06
Dr.20966.1.S1_at	adh8a	alcohol dehydrogenase 8a	-4.9378	-0.936833	4.00097	0.5144	5.4522	1.45123	-0.0620667	4.87573	0.874767	-0.576467	88.6507	2.19e-09	2.14e-06
Dr.16720.1.A1_at	LOC100535382	neurogenic locus notch homolog protein 2-like	4.26483	2.39537	-1.86947	2.20503	-2.0598	-0.190333	0.333167	-3.93167	-2.0622	-1.87187	90.0587	1.99e-09	2.14e-06
Dr.20346.1.S1_at	stk35l	serine/threonine kinase 35, like	-1.72367	-1.4315	0.292167	-0.5209	1.20277	0.9106	-0.6375	1.08617	0.794	-0.1166	82.9036	3.35e-09	2.8e-06
Dr.5479.1.S1_at	rbp4	retinol binding protein 4, plasma	-2.69973	-0.7935	1.90623	-0.121067	2.57867	0.672433	0.0150667	2.7148	0.808567	0.136133	79.1902	4.47e-09	3.26e-06
Dr.11351.1.A1_at	zgc:73324	zgc:73324	-2.15117	-1.7158	0.435367	-1.1526	0.998567	0.5632	-0.2851	1.86607	1.4307	0.8675	75.0558	6.26e-09	4.06e-06
Dr.26323.1.A1_at	rap1gap	RAP1 GTPase activating protein	-1.54787	1.24583	2.7937	1.70827	3.25613	0.462433	1.15273	2.7006	-0.0931	-0.555533	71.4825	8.5e-09	4.96e-06
Dr.12617.1.A1_at	efnb3b	ephrin B3b	-1.29217	-1.74863	-0.456467	-1.85453	-0.562367	-0.1059	0.0787667	1.37093	1.8274	1.9333	68.0328	1.16e-08	6.15e-06
Dr.10559.1.A1_at	slco2b1	solute carrier organic anion transporter family, member 2B1	-1.19243	1.14073	2.33317	1.9913	3.18373	0.850567	1.1402	2.33263	-0.000533333	-0.8511	66.3369	1.36e-08	6.6e-06
Dr.20398.1.A1_a_at	acsl1	acyl-CoA synthetase long-chain family member 1	-2.5586	-2.71067	-0.152067	-2.27356	0.28504	0.437107	-0.915333	1.64327	1.79533	1.35823	60.9394	2.3e-08	8.95e-06
Dr.22713.1.A1_at	LOC100147851	zinc finger protein 385A-like	-1.25037	0.536267	1.78663	0.883633	2.134	0.347367	0.521167	1.77153	-0.0151	-0.362467	61.4628	2.18e-08	8.95e-06
Dr.24150.1.A1_at	shmt2	serine hydroxymethyltransferase 2 (mitochondrial)	1.23787	2.07727	0.8394	1.91373	0.675867	-0.163533	1.43547	0.1976	-0.6418	-0.478267	61.0154	2.28e-08	8.95e-06
Dr.12634.1.A1_at	nt5e	5'-nucleotidase, ecto (CD73)	-1.0244	1.27173	2.29613	1.5881	2.6125	0.316367	0.747567	1.77197	-0.524167	-0.840533	58.7618	2.88e-08	1.05e-05
Dr.15514.1.A1_at	LOC564076	protein unc-13 homolog D-like	2.63367	1.0034	-1.63027	0.9271	-1.70657	-0.0763	0.5443	-2.08937	-0.4591	-0.3828	55.6721	4.02e-08	1.38e-05
Dr.2270.1.A1_at	wu:fc64h01	wu:fc64h01	2.09113	1.31373	-0.7774	1.04563	-1.0455	-0.2681	0.378367	-1.71277	-0.935367	-0.667267	55.0833	4.29e-08	1.39e-05
Dr.22133.1.S1_at	LOC100329522	uncharacterized LOC100329522	2.2893	1.7153	-0.574	0.4415	-1.8478	-1.2738	0.486533	-1.80277	-1.22877	0.0450333	52.3363	5.88e-08	1.72e-05
Dr.5683.1.A1_at	wu:fa11h11	wu:fa11h11	4.64717	2.45543	-2.19173	0.459133	-4.18803	-1.9963	-0.409833	-5.057	-2.86527	-0.868967	52.4371	5.82e-08	1.72e-05
Dr.12760.1.A1_at	cox4i2	cytochrome c oxidase subunit IV isoform 2	-1.43573	0.4234	1.85913	0.550267	1.986	0.126867	-0.410733	1.025	-0.834133	-0.961	51.4667	6.52e-08	1.81e-05
Dr.10405.1.S1_at	ca2	carbonic anhydrase II	3.56733	1.8586	-1.70873	1.67203	-1.8953	-0.186567	0.686833	-2.8805	-1.17177	-0.9852	49.8881	7.9e-08	2.01e-05
DrAffx.2.29.A1_at	cyp1b1	cytochrome P450, family 1, subfamily B, polypeptide 1	-2.62942	-2.60948	0.0199333	-3.48612	-0.8567	-0.876633	-0.658867	1.97055	1.95062	2.82725	49.9875	7.8e-08	2.01e-05
Dr.14768.1.A1_at	mical3	flavoprotein oxidoreductase MICAL3	-2.59313	-2.36213	0.231	-1.88203	0.7111	0.4801	-0.6943	1.89883	1.66783	1.18773	49.2116	8.58e-08	2.01e-05
Dr.6604.2.A1_a_at	zgc:77112	zgc:77112	3.92953	0.966467	-2.96307	1.15317	-2.77637	0.1867	0.0644667	-3.86507	-0.902	-1.0887	49.2892	8.5e-08	2.01e-05
Dr.20131.2.A1_at	clu	clusterin	-2.42733	0.577467	3.0048	1.65547	4.0828	1.078	1.36427	3.7916	0.7868	-0.2912	48.7929	9.04e-08	2.03e-05
Dr.23469.1.S1_s_at	zgc:113912 /// zgc:92049	zgc:113912 /// zgc:92049	-1.45103	0.332567	1.7836	0.552167	2.0032	0.2196	0.965267	2.4163	0.6327	0.4131	48.4635	9.43e-08	2.04e-05
Dr.2438.1.S1_at	cpa2	carboxypeptidase A2 (pancreatic)	4.1051	1.2391	-2.866	1.11603	-2.98907	-0.123067	-0.359733	-4.46483	-1.59883	-1.47577	47.7638	1.03e-07	2.15e-05
Dr.9049.1.S1_at	mapk4	mitogen-activated protein kinase 4	-3.40423	-2.80007	0.604167	-1.765	1.63923	1.03507	-0.359767	3.04447	2.4403	1.40523	47.4036	1.08e-07	2.17e-05
Dr.9665.1.S1_at	rhogb	ras homolog gene family, member Gb	1.32987	0.318633	-1.01123	0.1393	-1.19057	-0.179333	0.1221	-1.20777	-0.196533	-0.0172	45.9187	1.31e-07	2.55e-05
Dr.26483.1.S1_at	ero1l	ERO1-like (S. cerevisiae)	2.2611	0.956367	-1.30473	-0.170367	-2.43147	-1.12673	0.963767	-1.29733	0.0074	1.13413	44.7712	1.53e-07	2.71e-05
Dr.13747.1.S1_at	pmm2	phosphomannomutase 2	1.81217	1.02043	-0.791733	0.360067	-1.4521	-0.660367	0.429367	-1.3828	-0.591067	0.0693	44.8922	1.5e-07	2.71e-05
Dr.13795.1.A1_at	rln3a	relaxin 3a	4.25527	2.9683	-1.28697	2.4864	-1.76887	-0.4819	-0.3928	-4.64807	-3.3611	-2.8792	45.0901	1.46e-07	2.71e-05
Dr.922.1.S1_at	aqp3a	aquaporin 3a	5.28017	4.02177	-1.2584	4.1887	-1.09147	0.166933	-0.536433	-5.8166	-4.5582	-4.72513	44.1265	1.67e-07	2.79e-05
Dr.2915.1.A1_at	wu:fb39e10	wu:fb39e10	-1.16073	-1.7747	-0.613967	-1.4763	-0.315567	0.2984	-1.20377	-0.0430333	0.570933	0.272533	44.1317	1.67e-07	2.79e-05
Dr.11690.1.S1_at	ntd5	ntl-dependent gene 5	0.629767	-0.4801	-1.10987	0.757967	0.1282	1.23807	-1.2792	-1.90897	-0.7991	-2.03717	43.792	1.75e-07	2.84e-05
Dr.9438.1.A1_at	cited4a	Cbp/p300-interacting transactivator, with Glu/Asp-rich carboxy-terminal domain, 4a	-2.64843	-1.02277	1.62567	0.3776	3.02603	1.40037	-0.582067	2.06637	0.4407	-0.959667	41.9891	2.25e-07	3.56e-05
Dr.23788.3.S1_at	postnb	periostin, osteoblast specific factor b	-3.22117	1.29292	4.51408	1.24633	4.4675	-0.0465833	1.60172	4.82288	0.3088	0.355383	41.6354	2.37e-07	3.59e-05
Dr.21742.1.A1_at	wu:fc51a12	wu:fc51a12	-1.66113	-1.44093	0.2202	-0.0460667	1.61507	1.39487	-0.952533	0.7086	0.4884	-0.906467	41.5621	2.4e-07	3.59e-05
Dr.22517.1.S1_at	si:dkey-127j5.5	Si:dkey-127j5.5	-0.0147667	1.0928	1.10757	0.917433	0.9322	-0.175367	1.21627	1.23103	0.123467	0.298833	41.347	2.47e-07	3.61e-05
Dr.19488.1.A1_at	fam46c	family with sequence similarity 46, member C	-0.863683	-0.291083	0.5726	0.5613	1.42498	0.852383	-0.02765	0.836033	0.263433	-0.58895	40.8164	2.68e-07	3.81e-05
Dr.13165.1.A1_at	npr3	natriuretic peptide receptor 3	-2.35547	-1.28067	1.0748	-0.2533	2.10217	1.02737	-0.796167	1.5593	0.4845	-0.542867	40.3995	2.85e-07	3.96e-05
Dr.13012.1.S1_at	nfkb2	nuclear factor of kappa light polypeptide gene enhancer in B-cells 2, p49/p100	1.55283	1.31547	-0.237367	0.709533	-0.8433	-0.605933	0.3273	-1.22553	-0.988167	-0.382233	39.7745	3.13e-07	4.25e-05
Dr.3590.1.S1_at	pwp2h	PWP2 periodic tryptophan protein homolog (yeast)	1.38237	0.347567	-1.0348	0.1201	-1.26227	-0.227467	0.0903667	-1.292	-0.2572	-0.0297333	39.2988	3.36e-07	4.46e-05
Dr.7400.1.A1_at	csnk1e	casein kinase 1, epsilon	-0.245433	-1.16677	-0.921333	-1.55197	-1.30653	-0.3852	-0.265533	-0.0201	0.901233	1.28643	38.6938	3.69e-07	4.74e-05
Dr.16542.1.A1_at	grwd1	glutamate-rich WD repeat containing 1	0.7107	-0.8606	-1.5713	-0.9124	-1.6231	-0.0518	-0.485167	-1.19587	0.375433	0.427233	38.6165	3.73e-07	4.74e-05
Dr.11426.1.A1_at	LOC556989	myosin-VIIa-like	1.16207	-0.138	-1.30007	-0.3903	-1.55237	-0.2523	0.3023	-0.859767	0.4403	0.6926	38.2785	3.94e-07	4.89e-05
Dr.4096.1.S1_at	h1f0	H1 histone family, member 0	-1.2227	0.252133	1.47483	0.0204667	1.24317	-0.231667	0.603233	1.82593	0.3511	0.582767	38.0117	4.11e-07	4.91e-05
Dr.9117.1.A1_at	si:busm1-266f07.1	si:busm1-266f07.1	1.18623	4.19437	3.00813	4.045	2.85877	-0.149367	0.2971	-0.889133	-3.89727	-3.7479	37.9921	4.12e-07	4.91e-05
Dr.2954.1.S1_at	LOC100535292 /// npl	n-acetylneuraminate lyase-like /// N-acetylneuraminate pyruvate lyase (dihydrodipicolinate synthase)	1.54697	1.41507	-0.1319	0.7765	-0.770467	-0.638567	0.0368667	-1.5101	-1.3782	-0.739633	37.7616	4.27e-07	4.99e-05
Dr.1089.1.S1_at	thbs3a	thrombospondin 3a	-1.47973	-0.883967	0.595767	-0.8277	0.652033	0.0562667	0.0632667	1.543	0.947233	0.890967	37.2973	4.6e-07	5.26e-05
Dr.23008.1.A1_at	wu:fj85d05	wu:fj85d05	-0.204233	0.342167	0.5464	0.7955	0.999733	0.453333	-0.0405667	0.163667	-0.382733	-0.836067	37.1895	4.68e-07	5.26e-05
Dr.2408.1.A1_at	mmp2	matrix metalloproteinase 2	-1.5734	1.58608	3.15948	1.72912	3.30252	0.143033	1.44162	3.01502	-0.144467	-0.2875	37.0151	4.81e-07	5.3e-05
Dr.2720.1.A1_at	sgce	sarcoglycan, epsilon	-1.28322	-0.843883	0.439333	-0.764133	0.519083	0.07975	-0.0635333	1.21968	0.78035	0.7006	36.4059	5.31e-07	5.75e-05
Dr.7926.1.A1_at	cirh1a	cirrhosis, autosomal recessive 1A (cirhin)	0.669533	-0.153433	-0.822967	0.576767	-0.0927667	0.7302	-0.8653	-1.53483	-0.711867	-1.44207	36.1733	5.52e-07	5.86e-05
Dr.13076.1.S1_at	plekhf1	pleckstrin homology domain containing, family F (with FYVE domain) member 1	3.69743	1.3878	-2.30963	1.47637	-2.22107	0.0885667	0.8899	-2.80753	-0.4979	-0.586467	36.035	5.65e-07	5.89e-05
Dr.17699.1.A1_at	cdc37l1	CDC37 cell division cycle 37 homolog (S. cerevisiae)-like 1	1.12963	0.937267	-0.192367	1.6157	0.486067	0.678433	-0.0465667	-1.1762	-0.983833	-1.66227	35.8202	5.85e-07	6e-05
Dr.23549.1.A1_at	sdprb	serum deprivation response b	-0.952767	0.1273	1.08007	0.560767	1.51353	0.433467	-0.0755167	0.87725	-0.202817	-0.636283	35.704	5.97e-07	6.01e-05
Dr.14058.1.A1_at	gstt1a	glutathione S-transferase theta 1a	-1.1078	0.725233	1.83303	1.13767	2.24547	0.412433	1.0785	2.1863	0.353267	-0.0591667	35.4105	6.27e-07	6.21e-05
Dr.8180.1.S1_at	alas2	aminolevulinate, delta-, synthetase 2	-0.0677667	1.78407	1.85183	1.72997	1.79773	-0.0541	1.7091	1.77687	-0.0749667	-0.0208667	35.2708	6.42e-07	6.25e-05
Dr.6362.1.A1_at	deptor	DEP domain containing MTOR-interacting protein	-0.435867	0.574733	1.0106	1.31693	1.7528	0.7422	0.338733	0.7746	-0.236	-0.9782	35.042	6.67e-07	6.39e-05
Dr.7881.1.A1_at	gulp1a	GULP, engulfment adaptor PTB domain containing 1a	-1.24033	0.328733	1.56907	0.7139	1.95423	0.385167	0.824367	2.0647	0.495633	0.110467	34.6909	7.08e-07	6.67e-05
Dr.25177.1.S1_at	calr	calreticulin	1.2189	1.08513	-0.133767	1.09987	-0.119033	0.0147333	0.853133	-0.365767	-0.232	-0.246733	34.4186	7.42e-07	6.88e-05
Dr.20347.1.S1_at	psmd12	proteasome (prosome, macropain) 26S subunit, non-ATPase, 12	0.354133	-0.496633	-0.850767	-0.964	-1.31813	-0.467367	-0.00853333	-0.362667	0.4881	0.955467	34.0119	7.97e-07	7.27e-05
Dr.18392.1.A1_at	f13a1a.1	coagulation factor XIII, A1 polypeptide a, tandem duplicate 1	-0.724067	0.7206	1.44467	4.04083	4.7649	3.32023	1.23033	1.9544	0.509733	-2.8105	33.6621	8.47e-07	7.59e-05
Dr.20848.1.A1_at	rnaset2	ribonuclease T2	2.00633	2.16503	0.1587	1.1425	-0.863833	-1.02253	0.666767	-1.33957	-1.49827	-0.475733	33.5903	8.58e-07	7.59e-05
Dr.10567.1.A1_at	dusp16	dual specificity phosphatase 16	-0.668133	0.0358	0.703933	0.799233	1.46737	0.763433	-0.382533	0.2856	-0.418333	-1.18177	33.1893	9.21e-07	7.69e-05
Dr.10728.1.S1_at	gcga	glucagon a	3.41573	1.96627	-1.44947	0.376367	-3.03937	-1.5899	-1.09383	-4.50957	-3.0601	-1.4702	33.2488	9.11e-07	7.69e-05
Dr.17468.1.A1_at	gsr	glutathione reductase	1.295	1.069	-0.226	0.562067	-0.732933	-0.506933	0.418467	-0.876533	-0.650533	-0.1436	33.2441	9.12e-07	7.69e-05
Dr.3054.1.A1_at	psmc4	proteasome (prosome, macropain) 26S subunit, ATPase, 4	0.781467	0.1133	-0.668167	-0.258533	-1.04	-0.371833	0.1805	-0.600967	0.0672	0.439033	33.1256	9.31e-07	7.69e-05
Dr.11296.1.S1_at	slc43a1a	solute carrier family 43, member 1a	-1.86417	-1.05633	0.807833	0.233133	2.0973	1.28947	-0.367733	1.49643	0.6886	-0.600867	33.1033	9.35e-07	7.69e-05
Dr.16753.2.A1_at	dpysl3	dihydropyrimidinase-like 3	-0.805133	0.0129	0.818033	0.144433	0.949567	0.131533	-0.0093	0.795833	-0.0222	-0.153733	32.7345	9.99e-07	8.11e-05
Dr.9928.1.S1_at	dap1b	death associated protein 1b	-0.891533	-0.333367	0.558167	0.2144	1.10593	0.547767	-0.2628	0.628733	0.0705667	-0.4772	32.6224	1.02e-06	8.16e-05
Dr.16427.1.A1_at	LOC100334691	latent-transforming growth factor beta-binding protein 1-like	-1.42447	0.4399	1.86437	0.840267	2.26473	0.400367	0.2185	1.64297	-0.2214	-0.621767	32.3461	1.07e-06	8.46e-05
Dr.10970.1.S1_at	ttc9c	tetratricopeptide repeat domain 9C	0.524067	0.776533	0.252467	0.9358	0.411733	0.159267	-0.0995333	-0.6236	-0.876067	-1.03533	32.19	1.1e-06	8.59e-05
Dr.12713.1.S1_at	pitpnaa	phosphatidylinositol transfer protein, alpha a	1.92963	0.9548	-0.974833	1.05187	-0.877767	0.0970667	0.760467	-1.16917	-0.194333	-0.2914	32.0572	1.13e-06	8.69e-05
Dr.18242.1.A1_at	LOC100536373 /// si:ch211-126j24.3	c-type natriuretic peptide 4-like /// si:ch211-126j24.3	5.18333	3.02523	-2.1581	1.7409	-3.44243	-1.28433	0.3694	-4.81393	-2.65583	-1.3715	31.7582	1.19e-06	9.06e-05
Dr.9918.1.S1_at	slmapb	sarcolemma associated protein b	-1.09957	0.124033	1.2236	-0.06	1.03957	-0.184033	0.447133	1.5467	0.3231	0.507133	31.5582	1.24e-06	9.17e-05
Dr.6751.1.S1_at	zgc:92880	zgc:92880	0.0734333	1.20003	1.1266	0.8766	0.803167	-0.323433	1.0436	0.970167	-0.156433	0.167	31.5637	1.24e-06	9.17e-05
Dr.23447.1.A1_at	zgc:158345	zgc:158345	0.459733	0.5495	0.0897667	0.622567	0.162833	0.0730667	-0.7184	-1.17813	-1.2679	-1.34097	31.4783	1.26e-06	9.19e-05
Dr.20704.1.S1_at	th1l	TH1-like (Drosophila)	1.58868	0.734067	-0.854617	0.0279333	-1.56075	-0.706133	0.115867	-1.47282	-0.6182	0.0879333	31.196	1.33e-06	9.45e-05
Dr.14438.1.A1_at	usp2a	ubiquitin specific peptidase 2a	-1.5513	-0.883067	0.668233	-0.403133	1.14817	0.479933	-0.308067	1.24323	0.575	0.0950667	31.208	1.32e-06	9.45e-05
Dr.15448.1.A1_at	hbegfb	heparin-binding EGF-like growth factor b	2.8124	2.6103	-0.2021	1.9337	-0.8787	-0.6766	0.4345	-2.3779	-2.1758	-1.4992	31.0709	1.36e-06	9.56e-05
Dr.3519.1.A1_at	wu:fb51a10	wu:fb51a10	-1.1127	-0.503467	0.609233	0.422	1.5347	0.925467	-0.205733	0.906967	0.297733	-0.627733	31.0078	1.37e-06	9.56e-05
Dr.2993.1.A1_at	id4	inhibitor of DNA binding 4	1.14953	0.8173	-0.332233	0.276267	-0.873267	-0.541033	0.0224333	-1.1271	-0.794867	-0.253833	30.6505	1.47e-06	0.0001
Dr.5393.1.A1_at	uckl1b	uridine-cytidine kinase 1-like 1b	-0.0593	0.0216667	0.0809667	1.23453	1.29383	1.21287	0.0387333	0.0980333	0.0170667	-1.1958	30.7024	1.46e-06	0.0001
Dr.16677.1.A1_at	LOC100536892	uncharacterized LOC100536892	-1.77043	-1.18543	0.585	-0.304133	1.4663	0.8813	-0.170467	1.59997	1.01497	0.133667	30.4807	1.52e-06	0.000102083
Dr.4837.1.A1_at	acta1a	actin, alpha 1a, skeletal muscle	-1.9372	-0.915	1.0222	-0.717633	1.21957	0.197367	-0.177633	1.75957	0.737367	0.54	30.3991	1.54e-06	0.000102522
Dr.16889.1.S1_at	uchl3	ubiquitin carboxyl-terminal esterase L3 (ubiquitin thiolesterase)	0.504367	0.2558	-0.248567	-0.744767	-1.24913	-1.00057	0.203	-0.301367	-0.0528	0.947767	30.1682	1.62e-06	0.000106
Dr.12529.1.S1_at	zgc:158795	zgc:158795	1.1202	-0.0747	-1.1949	-0.721633	-1.84183	-0.646933	-0.665867	-1.78607	-0.591167	0.0557667	29.9946	1.67e-06	0.000108424
Dr.7499.1.A1_at	kifc3	kinesin family member C3	-0.7217	0.0944333	0.816133	0.581867	1.30357	0.487433	-0.525667	0.196033	-0.6201	-1.10753	29.7442	1.75e-06	0.000111434
Dr.4733.1.A1_at	spty2d1	SPT2, Suppressor of Ty, domain containing 1 (S. cerevisiae)	0.346867	0.267567	-0.0793	0.903533	0.556667	0.635967	-0.168467	-0.515333	-0.436033	-1.072	29.6875	1.77e-06	0.000111434
Dr.3224.1.S1_at	wu:fc33f12	wu:fc33f12	-1.6246	0.8439	2.4685	0.626133	2.25073	-0.217767	0.5074	2.132	-0.3365	-0.118733	29.721	1.76e-06	0.000111434
Dr.14072.1.S1_at	atp6v1d	ATPase, H+ transporting, V1 subunit D	1.04587	0.467167	-0.5787	0.204467	-0.8414	-0.2627	0.1535	-0.892367	-0.313667	-0.0509667	29.5833	1.81e-06	0.000111726
Dr.26457.1.S1_at	rala	v-ral simian leukemia viral oncogene homolog A (ras related)	-0.369733	-0.792133	-0.4224	-0.806733	-0.437	-0.0146	-0.3595	0.0102333	0.432633	0.447233	29.5664	1.82e-06	0.000111726
Dr.20839.1.A1_at	LOC100148818	Phospholipase A2, group IVC (cytosolic, calcium-independent)-like	0.160589	0.505144	0.344556	1.74036	1.57977	1.23521	-0.211856	-0.372444	-0.717	-1.95221	29.2057	1.95e-06	0.000118775
Dr.18997.1.A1_at	c4	complement component 4	-0.64365	0.244633	0.888283	0.848267	1.49192	0.603633	0.527217	1.17087	0.282583	-0.32105	29.047	2.02e-06	0.000118895
Dr.4759.1.S1_at	ifi30	interferon gamma inducible protein 30	2.04043	2.0754	0.0349667	1.056	-0.984433	-1.0194	0.738133	-1.3023	-1.33727	-0.317867	29.1007	1.99e-06	0.000118895
Dr.11290.1.A1_at	midn	midnolin	-1.44533	-0.7316	0.713733	0.494883	1.94022	1.22648	-0.1151	1.33023	0.6165	-0.609983	29.0808	2e-06	0.000118895
Dr.614.1.S2_at	zorba	Orb/CPEB-related RNA-binding protein	-0.285833	0.614133	0.899967	1.09523	1.38107	0.4811	0.255633	0.541467	-0.3585	-0.8396	28.9303	2.06e-06	0.000120501
Dr.14190.1.A1_at	gng13b	guanine nucleotide binding protein (G protein), gamma 13b	-1.8733	-1.34707	0.526233	-1.7637	0.1096	-0.416633	-0.367467	1.50583	0.9796	1.39623	28.7609	2.13e-06	0.00012346
Dr.16385.1.A1_at	si:ch211-284a13.1	si:ch211-284a13.1	1.37563	2.19807	0.822433	3.69253	2.3169	1.49447	-0.5883	-1.96393	-2.78637	-4.28083	28.68	2.17e-06	0.000124271
Dr.461.1.A1_at	itpkcb	inositol 1,4,5-trisphosphate 3-kinase Cb	-0.7688	-0.0552667	0.713533	0.675233	1.44403	0.7305	0.287167	1.05597	0.342433	-0.388067	28.4236	2.29e-06	0.000129665
Dr.15381.1.S1_at	ogdha	oxoglutarate (alpha-ketoglutarate) dehydrogenase a (lipoamide)	-0.923083	-0.96095	-0.0378667	-0.7622	0.160883	0.19875	-0.44025	0.482833	0.5207	0.32195	28.3147	2.34e-06	0.000131317
Dr.20872.1.S1_at	psma6a	proteasome (prosome, macropain) subunit, alpha type, 6a	0.4911	-0.0619667	-0.553067	-0.461933	-0.953033	-0.399967	-0.0933333	-0.584433	-0.0313667	0.3686	28.217	2.39e-06	0.000132705
Dr.7278.1.A1_at	tpte	transmembrane phosphatase with tensin homology	2.2695	1.94407	-0.325433	0.984317	-1.28518	-0.95975	0.252317	-2.01718	-1.69175	-0.732	28.1539	2.42e-06	0.000133173
Dr.1942.1.A1_at	fxyd6l	FXYD domain containing ion transport regulator 6 like	-0.821033	0.394533	1.21557	0.6645	1.48553	0.269967	-0.1097	0.711333	-0.504233	-0.7742	28.0775	2.46e-06	0.000134028
Dr.16078.1.S1_at	dcn	decorin	-1.31953	0.568867	1.8884	0.4834	1.80293	-0.0854667	0.580133	1.89967	0.0112667	0.0967333	27.8509	2.57e-06	0.000134209
Dr.16206.1.A1_at	f13a1b	coagulation factor XIII, A1 polypeptide b	2.96362	2.42732	-0.5363	2.01395	-0.949667	-0.413367	1.70348	-1.26013	-0.723833	-0.310467	27.8653	2.57e-06	0.000134209
Dr.17438.1.S1_at	LOC560548	similar to TRAF2 binding protein	1.50547	1.56527	0.0598	0.9376	-0.567867	-0.627667	0.4661	-1.03937	-1.09917	-0.4715	27.9314	2.53e-06	0.000134209
Dr.1911.1.A1_at	si:dkey-242g16.2	si:dkey-242g16.2	-1.92303	0.962433	2.88547	2.4646	4.38763	1.50217	0.882667	2.8057	-0.0797667	-1.58193	27.9479	2.52e-06	0.000134209
Dr.17362.1.A1_at	zgc:153047	zgc:153047	-0.629733	-1.16153	-0.5318	-0.990667	-0.360933	0.170867	-0.305567	0.324167	0.855967	0.6851	27.9844	2.5e-06	0.000134209
Dr.2675.1.A1_at	fkbp5	FK506 binding protein 5	-1.083	-0.225067	0.857933	0.1725	1.2555	0.397567	0.177867	1.26087	0.402933	0.00536667	27.7814	2.61e-06	0.000134963
Dr.16304.1.A1_at	arid5a	AT rich interactive domain 5A (MRF1-like)	3.14183	2.61343	-0.5284	2.10287	-1.03897	-0.510567	0.277667	-2.86417	-2.33577	-1.8252	27.5116	2.76e-06	0.0001375
Dr.6007.1.S1_at	cdh1	cadherin 1, epithelial	3.0587	1.84477	-1.21393	1.24493	-1.81377	-0.599833	0.117533	-2.94117	-1.72723	-1.1274	27.6129	2.7e-06	0.0001375
Dr.8065.1.S1_at	lmo2	LIM domain only 2 (rhombotin-like 1)	0.4192	0.7959	0.3767	0.981433	0.562233	0.185533	-0.693867	-1.11307	-1.48977	-1.6753	27.5358	2.75e-06	0.0001375
Dr.19896.1.S1_at	psmb7	proteasome (prosome, macropain) subunit, beta type, 7	0.531367	0.092	-0.439367	-0.450733	-0.9821	-0.542733	0.0027	-0.528667	-0.0893	0.453433	27.4462	2.8e-06	0.0001375
Dr.6703.1.A1_at	si:ch211-106h4.12	si:ch211-106h4.12	-3.43637	-0.795967	2.6404	0.371333	3.8077	1.1673	0.617367	4.05373	1.41333	0.246033	27.4812	2.78e-06	0.0001375
Dr.15554.1.A1_at	si:ch211-237l4.5	si:ch211-237l4.5	-0.4803	1.369	1.8493	1.86563	2.34593	0.496633	0.6677	1.148	-0.7013	-1.19793	27.5242	2.76e-06	0.0001375
Dr.13030.1.A1_at	rgs5a	Regulator of G-protein signaling 5a	-1.45943	-0.404217	1.05522	-0.515733	0.9437	-0.111517	0.182283	1.64172	0.5865	0.698017	27.3406	2.86e-06	0.000139429
Dr.450.1.S1_at	cahz	carbonic anhydrase	0.471	1.8845	1.4135	1.89787	1.42687	0.0133667	1.4367	0.9657	-0.4478	-0.461167	27.1182	3e-06	0.000144967
Dr.5186.1.A1_at	si:dkey-222f8.3	si:dkey-222f8.3	0.9791	0.945267	-0.0338333	0.416033	-0.563067	-0.529233	0.1207	-0.8584	-0.824567	-0.295333	26.9411	3.12e-06	0.000149329
Dr.2594.1.A1_at	ahsa1l	AHA1, activator of heat shock protein ATPase homolog 1, like	0.443433	0.539733	0.0963	1.93487	1.49143	1.39513	-0.0101667	-0.4536	-0.5499	-1.94503	26.7339	3.26e-06	0.00015362
Dr.18429.1.A1_at	f5	coagulation factor V	3.01947	0.413533	-2.60593	0.689433	-2.33003	0.2759	-0.0175333	-3.037	-0.431067	-0.706967	26.7373	3.26e-06	0.00015362
Dr.14847.1.A1_at	atp6v1c1b	ATPase, H+ transporting, lysosomal, V1 subunit C, isoform 1b	1.80993	0.637133	-1.1728	0.2366	-1.57333	-0.400533	0.4748	-1.33513	-0.162333	0.2382	26.6815	3.3e-06	0.000154125
Dr.1635.1.A1_at	wu:fb93h06	wu:fb93h06	0.4824	0.6968	0.2144	1.47007	0.987667	0.773267	-0.2829	-0.7653	-0.9797	-1.75297	26.463	3.46e-06	0.000159065
Dr.7404.1.A1_at	wu:fj38c09	wu:fj38c09	-0.693267	-0.8171	-0.123833	-0.775967	-0.0827	0.0411333	-0.3108	0.382467	0.5063	0.465167	26.4985	3.43e-06	0.000159065
Dr.12695.1.A1_at	LOC561231	Slit-Robo GAP homolog family member (srgp-1)-like	1.74827	1.0281	-0.720167	0.372467	-1.3758	-0.655633	0.251833	-1.49643	-0.776267	-0.120633	26.4138	3.5e-06	0.000159523
Dr.11256.1.A1_at	ppp1r12a	protein phosphatase 1, regulatory (inhibitor) subunit 12A	-1.11998	-0.7199	0.400083	-0.80825	0.311733	-0.08835	-0.391267	0.728717	0.328633	0.416983	26.2826	3.6e-06	0.000162893
Dr.22620.1.S1_at	gstt1b	glutathione S-transferase theta 1b	-0.9162	0.128933	1.04513	-0.1923	0.7239	-0.321233	0.183133	1.09933	0.0542	0.375433	26.1127	3.73e-06	0.000163913
Dr.23470.1.S1_s_at	krml2.2	Kreisler (mouse) maf-related leucine zipper homolog 2.2	3.1545	2.58447	-0.570033	1.19333	-1.96117	-1.39113	1.05697	-2.09753	-1.5275	-0.136367	26.1384	3.71e-06	0.000163913
Dr.21944.1.A1_at	LOC570459	bifunctional heparan sulfate N-deacetylase/N-sulfotransferase 1-like	-0.3476	0.616367	0.963967	0.799233	1.14683	0.182867	0.0975333	0.445133	-0.518833	-0.7017	26.21	3.66e-06	0.000163913
Dr.10186.1.A1_at	LOC798210	phytanoyl-CoA dioxygenase, peroxisomal-like	-1.01243	-1.35363	-0.3412	-1.28293	-0.2705	0.0707	-0.539667	0.472767	0.813967	0.743267	26.0813	3.76e-06	0.000163913
Dr.14331.1.S1_at	wars	tryptophanyl-tRNA synthetase	1.29137	-0.0519667	-1.34333	-0.268967	-1.56033	-0.217	0.218567	-1.0728	0.270533	0.487533	26.0936	3.75e-06	0.000163913
Dr.12091.1.A1_at	lama5	laminin, alpha 5	-1.15377	0.492567	1.64633	0.815267	1.96903	0.3227	0.8543	2.00807	0.361733	0.0390333	25.8791	3.93e-06	0.000170146
Dr.5439.1.A1_at	nsfl1c	NSFL1 (p97) cofactor (p47)	0.458533	-0.0930333	-0.551567	-0.5639	-1.02243	-0.470867	0.176	-0.282533	0.269033	0.7399	25.7891	4.01e-06	0.00017231
Dr.8198.1.A1_at	krml2	Kreisler (mouse) maf-related leucine zipper homolog 2	3.2847	2.65987	-0.624833	1.55247	-1.73223	-1.1074	0.731767	-2.55293	-1.9281	-0.8207	25.5852	4.2e-06	0.00017903
Dr.6833.1.A1_at	wee2	WEE1 homolog 2 (S. pombe)	1.3185	2.53043	1.21193	1.37043	0.0519333	-1.16	0.683733	-0.634767	-1.8467	-0.6867	25.5349	4.25e-06	0.00017975
Dr.7421.1.S1_at	atp6v1h	ATPase, H+ transporting, lysosomal, V1 subunit H	1.1799	0.381533	-0.798367	-0.155767	-1.33567	-0.5373	0.0204	-1.1595	-0.361133	0.176167	25.4297	4.35e-06	0.00017989
Dr.13810.1.S1_at	ccdc53	coiled-coil domain containing 53	0.8672	0.621967	-0.245233	0.6835	-0.1837	0.0615333	0.0752	-0.792	-0.546767	-0.6083	25.3735	4.4e-06	0.00017989
Dr.9667.1.S1_at	dnajb11	DnaJ (Hsp40) homolog, subfamily B, member 11	1.10443	0.744533	-0.3599	0.422933	-0.6815	-0.3216	0.411733	-0.6927	-0.3328	-0.0112	25.4223	4.36e-06	0.00017989
Dr.22056.1.S1_at	LOC100149189	complement factor properdin	-0.302733	1.72887	2.0316	2.05693	2.35967	0.328067	0.456867	0.7596	-1.272	-1.60007	25.4197	4.36e-06	0.00017989
Dr.8210.1.S1_at	psmb11	proteasome (prosome, macropain) subunit, beta type, 11	1.3695	1.64153	0.272033	1.2567	-0.1128	-0.384833	0.673467	-0.696033	-0.968067	-0.583233	25.3943	4.38e-06	0.00017989
Dr.12967.1.A1_at	LOC100150090	sphingosine kinase 2-like	0.7335	0.411267	-0.322233	0.0916	-0.6419	-0.319667	-0.0761333	-0.809633	-0.4874	-0.167733	25.1202	4.66e-06	0.000189211
Dr.20185.1.S1_at	lpl	lipoprotein lipase	-0.219967	0.3765	0.596467	2.42627	2.64623	2.04977	-1.05977	-0.8398	-1.43627	-3.48603	25.0192	4.77e-06	0.000191133
Dr.10607.1.A1_at	vmhc	ventricular myosin heavy chain	-1.6118	-0.883867	0.727933	-0.191933	1.41987	0.691933	0.479633	2.09143	1.3635	0.671567	25.0155	4.78e-06	0.000191133
Dr.5112.1.S2_at	sox11b	SRY-box containing gene 11b	-1.78678	-1.17335	0.613433	0.955967	2.74275	2.12932	0.475517	2.2623	1.64887	-0.48045	24.973	4.82e-06	0.000191689
Dr.9557.1.S1_at	fkbp2	FK506 binding protein 2	1.25707	0.737567	-0.5195	0.2134	-1.04367	-0.524167	0.5156	-0.741467	-0.221967	0.3022	24.8775	4.93e-06	0.000194525
Dr.24232.1.A1_at	ip6k2	inositol hexaphosphate kinase 2	-0.903567	-0.315633	0.587933	0.110133	1.0137	0.425767	-0.3979	0.505667	-0.0822667	-0.508033	24.8502	4.96e-06	0.000194525
Dr.19380.1.S1_at	tmsb	thymosin, beta	0.6995	0.868067	0.168567	0.832767	0.133267	-0.0353	0.332167	-0.367333	-0.5359	-0.5006	24.6045	5.25e-06	0.000204517
Dr.2385.1.S1_at	ap2m1a	adaptor-related protein complex 2, mu 1 subunit, a	1.086	0.6818	-0.4042	0.3592	-0.7268	-0.3226	0.328033	-0.757967	-0.353767	-0.0311667	24.5392	5.33e-06	0.000206267
Dr.14617.1.S1_at	dsc2l	desmocollin 2 like	-1.2694	-0.5405	0.7289	-0.879617	0.389783	-0.339117	0.0405667	1.30997	0.581067	0.920183	24.4814	5.4e-06	0.000207687
Dr.23030.1.A1_at	wu:fj88f11	wu:fj88f11	-1.7847	-1.5172	0.2675	-0.307267	1.47743	1.20993	-0.1027	1.682	1.4145	0.204567	24.2843	5.66e-06	0.00021466
Dr.1077.1.S1_at	zgc:153129	zgc:153129	1.50333	0.671933	-0.8314	0.611567	-0.891767	-0.0603667	0.400233	-1.1031	-0.2717	-0.211333	24.3009	5.64e-06	0.00021466
Dr.1904.1.S1_at	aldh9a1a	aldehyde dehydrogenase 9 family, member A1a	-0.8222	-0.0897667	0.732433	0.149467	0.971667	0.239233	0.0863667	0.908567	0.176133	-0.0631	24.0662	5.96e-06	0.000221662
Dr.7269.1.A1_at	anxa4	annexin A4	-2.18557	-1.22387	0.9617	0.2194	2.40497	1.44327	0.00293333	2.1885	1.2268	-0.216467	24.0681	5.96e-06	0.000221662
Dr.2951.1.S1_at	uqcrc2b	ubiquinol-cytochrome c reductase core protein IIb	-0.4048	-0.900933	-0.496133	-0.794767	-0.389967	0.106167	-0.0334333	0.371367	0.8675	0.761333	24.0882	5.93e-06	0.000221662
Dr.20971.1.S2_at	slc4a1a	solute carrier family 4, anion exchanger, member 1a	0.0536333	1.75847	1.70483	1.5641	1.51047	-0.194367	1.03303	0.9794	-0.725433	-0.531067	24.0369	6e-06	0.000221791
Dr.12216.1.A1_at	rasgrp4	RAS guanyl releasing protein 4	1.21273	1.92127	0.708533	2.44783	1.2351	0.526567	0.884567	-0.328167	-1.0367	-1.56327	23.971	6.09e-06	0.000223862
Dr.20198.1.S1_a_at	hsp70 /// hsp70l /// LOC100535101 /// zgc:174006	heat shock cognate 70-kd protein /// heat shock cognate 70-kd protein, like /// heat shock 70 kDa protein-like /// zgc:174006	1.98903	2.0325	0.0434667	3.95397	1.96493	1.92147	-0.111467	-2.1005	-2.14397	-4.06543	23.8094	6.33e-06	0.000231187
Dr.11327.1.A1_at	kif5bb	kinesin family member 5B, b	-0.706867	-0.9774	-0.270533	-0.5372	0.169667	0.4402	-0.00753333	0.699333	0.969867	0.529667	23.7248	6.46e-06	0.000233223
Dr.16166.1.A1_at	si:ch211-197g15.10	si:ch211-197g15.10	0.645933	0.794333	0.1484	1.6581	1.01217	0.863767	0.5218	-0.124133	-0.272533	-1.1363	23.7208	6.47e-06	0.000233223
Dr.4603.1.A1_at	nrip1b	nuclear receptor interacting protein 1b	-0.5834	-1.00797	-0.424567	-1.23717	-0.653767	-0.2292	0.0229667	0.606367	1.03093	1.26013	23.5999	6.66e-06	0.00023862
Dr.26450.1.S1_at	vegfc	vascular endothelial growth factor c	2.15333	1.4358	-0.717533	0.685733	-1.4676	-0.750067	0.239767	-1.91357	-1.19603	-0.445967	23.5388	6.76e-06	0.000240675
Dr.6744.1.A1_at	wu:fj40a04	wu:fj40a04	-0.980567	-1.3496	-0.369033	-1.43667	-0.4561	-0.0870667	-0.399567	0.581	0.950033	1.0371	23.4499	6.9e-06	0.000244413
Dr.3483.1.A1_at	efemp2a	EGF-containing fibulin-like extracellular matrix protein 2a	-0.847067	0.33595	1.18302	0.213533	1.0606	-0.122417	-0.02905	0.818017	-0.365	-0.242583	23.2319	7.28e-06	0.000254606
Dr.10376.1.S1_at	ponzr11	plac8 onzin related protein 11	3.5297	2.7052	-0.8245	2.2732	-1.2565	-0.432	1.52403	-2.00567	-1.18117	-0.749167	23.1948	7.35e-06	0.000254606
Dr.18282.3.S1_at	sparc	secreted acidic cysteine rich glycoprotein	-1.22877	0.928267	2.15703	0.376433	1.6052	-0.551833	0.755233	1.984	-0.173033	0.3788	23.1832	7.37e-06	0.000254606
Dr.2168.1.A1_at	wu:fb09b12	wu:fb09b12	-0.762267	0.867267	1.62953	0.485833	1.2481	-0.381433	0.348267	1.11053	-0.519	-0.137567	23.1984	7.34e-06	0.000254606
Dr.12487.1.A1_at	LOC100330746 /// scg5	neuroendocrine protein 7B2-like /// secretogranin V	-0.428267	-1.26653	-0.838267	-1.62607	-1.1978	-0.359533	-1.25643	-0.828167	0.0101	0.369633	23.085	7.55e-06	0.000259261
Dr.23762.1.A1_at	hlx1	H2.0-like homeo box 1 (Drosophila)	1.7318	1.09717	-0.634633	0.887133	-0.844667	-0.210033	0.133767	-1.59803	-0.9634	-0.753367	23.046	7.62e-06	0.000259576
Dr.16174.1.A1_at	klf9	Kruppel-like factor 9	-1.85307	-1.01657	0.8365	0.201033	2.0541	1.2176	-0.325467	1.5276	0.6911	-0.5265	23.0305	7.65e-06	0.000259576
Dr.6716.1.S1_at	wu:fb97g01	wu:fb97g01	0.334233	0.842633	0.5084	0.934067	0.599833	0.0914333	0.118967	-0.215267	-0.723667	-0.8151	23.0089	7.69e-06	0.000259576
Dr.23469.1.S1_x_at	zgc:92049	zgc:92049	-0.8295	1.13323	1.96273	1.71967	2.54917	0.586433	1.02047	1.84997	-0.112767	-0.6992	22.9192	7.86e-06	0.000263844
Dr.473.1.S1_at	inhbb	inhibin, beta B	-2.5643	-0.8824	1.6819	-1.20273	1.36157	-0.320333	-1.45687	1.10743	-0.574467	-0.254133	22.8019	8.09e-06	0.000270053
Dr.25970.1.A1_at	col4a1	collagen, type IV, alpha 1	-0.0947333	0.589667	0.6844	0.851467	0.9462	0.2618	0.6112	0.705933	0.0215333	-0.240267	22.557	8.6e-06	0.00028263
Dr.12562.1.A1_at	rasal2	RAS protein activator like 2	-1.07218	-0.94725	0.124933	-0.526283	0.5459	0.420967	-0.75565	0.316533	0.1916	-0.229367	22.5284	8.66e-06	0.00028263
Dr.17252.1.S1_at	rbm28	RNA binding motif protein 28	0.893067	0.229633	-0.663433	0.497533	-0.395533	0.2679	-0.304433	-1.1975	-0.534067	-0.801967	22.5523	8.61e-06	0.00028263
Dr.1788.1.A1_at	wu:fc56c11	wu:fc56c11	-0.5005	-0.159767	0.340733	0.423833	0.924333	0.5836	-0.4707	0.0298	-0.310933	-0.894533	22.5297	8.66e-06	0.00028263
Dr.7614.1.A1_at	LOC100149995	zinc finger and SCAN domain-containing protein 12-like	0.6661	0.5451	-0.121	0.660333	-0.00576667	0.115233	-0.120133	-0.786233	-0.665233	-0.780467	22.4582	8.82e-06	0.00028605
Dr.11978.1.A1_at	hif1al	hypoxia-inducible factor 1, alpha subunit, like	-1.76683	-0.8752	0.891633	-0.110567	1.65627	0.764633	-0.000466667	1.76637	0.874733	0.1101	22.3887	8.97e-06	0.000289482
Dr.7516.1.A1_at	slc38a4	solute carrier family 38, member 4	-1.15207	-0.973433	0.178633	-0.0874667	1.0646	0.885967	-0.247533	0.904533	0.7259	-0.160067	22.297	9.18e-06	0.000294619
Dr.9585.1.A1_at	adm2a	adrenomedullin 2a	1.73973	1.4165	-0.323233	0.4298	-1.30993	-0.9867	1.0138	-0.725933	-0.4027	0.584	22.1892	9.43e-06	0.000296259
Dr.11092.1.A1_at	LOC100329924	n-terminal kinase-like protein-like	0.689467	0.617267	-0.0722	0.765533	0.0760667	0.148267	0.222333	-0.467133	-0.394933	-0.5432	22.147	9.54e-06	0.000296259
Dr.20400.1.A1_at	nfya	Nuclear transcription factor Y, alpha	-0.2117	0.9336	1.1453	1.71897	1.93067	0.785367	0.404533	0.616233	-0.529067	-1.31443	22.2006	9.41e-06	0.000296259
Dr.10083.1.S1_at	si:ch211-117m20.5	si:ch211-117m20.5	4.79073	3.59973	-1.191	1.20373	-3.587	-2.396	0.7539	-4.03683	-2.84583	-0.449833	22.1748	9.47e-06	0.000296259
Dr.4875.1.A1_at	si:ch211-93f2.1	si:ch211-93f2.1	-1.6618	-0.6553	1.0065	-0.1672	1.4946	0.4881	0.029	1.6908	0.6843	0.1962	22.2271	9.34e-06	0.000296259
Dr.17766.1.A1_at	spns2	spinster homolog 2 (Drosophila)	-2.1062	-1.5965	0.5097	-0.9267	1.1795	0.6698	-1.8048	0.3014	-0.2083	-0.8781	22.1476	9.53e-06	0.000296259
Dr.15942.1.S1_at	si:ch211-137i24.10	si:ch211-137i24.10	-1.1755	1.44493	2.62043	1.22317	2.39867	-0.221767	0.9872	2.1627	-0.457733	-0.235967	22.1071	9.63e-06	0.0002977
Dr.18344.1.A1_at	smtnb	Smoothelin b	-0.494	-1.14597	-0.651967	-1.0724	-0.5784	0.0735667	0.106367	0.600367	1.25233	1.17877	22.0471	9.78e-06	0.000300693
Dr.16700.1.A1_at	bsg	basigin	-0.822417	-0.777767	0.04465	-0.616583	0.205833	0.161183	-0.374467	0.44795	0.4033	0.242117	22.0053	9.89e-06	0.000302326
Dr.16127.1.S1_at	LOC100537838	uncharacterized LOC100537838	-0.956333	-0.8282	0.128133	-0.816733	0.1396	0.0114667	-0.412667	0.543667	0.415533	0.404067	21.8185	1.04e-05	0.000311594
Dr.18484.1.A1_at	snx30	sorting nexin family member 30	0.749867	0.192933	-0.556933	0.289233	-0.460633	0.0963	-0.119833	-0.8697	-0.312767	-0.409067	21.7703	1.05e-05	0.000311594
Dr.6759.1.A1_at	wu:fb81c07	wu:fb81c07	0.7062	1.50303	0.796833	2.30403	1.59783	0.801	-0.8239	-1.5301	-2.32693	-3.12793	21.767	1.05e-05	0.000311594
Dr.1131.1.A1_at	zgc:110340	zgc:110340	0.634383	0.572433	-0.06195	0.69515	0.0607667	0.122717	-0.409717	-1.0441	-0.98215	-1.10487	21.7955	1.04e-05	0.000311594
Dr.17558.1.A1_at	zgc:152954	zgc:152954	-0.2037	-0.4501	-0.2464	0.3847	0.5884	0.8348	-0.265933	-0.0622333	0.184167	-0.650633	21.7759	1.05e-05	0.000311594
Dr.8008.1.S1_at	zgc:92902	zgc:92902	-1.31507	-1.38077	-0.0657	-0.898167	0.4169	0.4826	-0.6673	0.647767	0.713467	0.230867	21.7676	1.05e-05	0.000311594
Dr.12491.1.A1_at	LOC794635	complement C4-like	-0.988	0.386767	1.37477	1.66303	2.65103	1.27627	0.815567	1.80357	0.4288	-0.847467	21.7194	1.06e-05	0.000313853
Dr.2528.1.S1_a_at	wdr3	WD repeat domain 3	0.974844	0.632633	-0.342211	0.930333	-0.0445111	0.2977	0.331278	-0.643567	-0.301356	-0.599056	21.6633	1.08e-05	0.000316836
Dr.7257.1.A1_at	rasgef1ba	RasGEF domain family, member 1Ba	-0.0817333	0.757533	0.839267	1.75407	1.8358	0.996533	-0.615567	-0.533833	-1.3731	-2.36963	21.5958	1.1e-05	0.000320815
Dr.1102.1.S1_at	ctnnbip1	catenin, beta interacting protein 1	0.154467	-0.0772	-0.231667	-0.553533	-0.708	-0.476333	0.243167	0.0887	0.320367	0.7967	21.5756	1.1e-05	0.000320898
Dr.10804.1.S1_at	zc4h2	zinc finger, C4H2 domain containing	1.1113	1.34327	0.231967	1.1523	0.041	-0.190967	0.404967	-0.706333	-0.9383	-0.747333	21.4513	1.14e-05	0.000329808
Dr.17965.2.A1_at	zgc:153440	zgc:153440	2.0546	1.38263	-0.671967	0.768967	-1.28563	-0.613667	0.7871	-1.2675	-0.595533	0.0181333	21.4323	1.15e-05	0.000329819
Dr.8085.1.S1_at	frzb	frizzled-related protein	-1.20273	0.0101	1.21283	0.216867	1.4196	0.206767	0.138567	1.3413	0.128467	-0.0783	21.3682	1.17e-05	0.000333749
Dr.9394.1.A1_at	ptcd1	pentatricopeptide repeat domain 1	-0.218767	-1.4528	-1.23403	-0.0537333	0.165033	1.39907	-0.464967	-0.2462	0.987833	-0.411233	21.3288	1.18e-05	0.000335565
Dr.186.1.S1_at	atp6v1ba	ATPase, H+ transporting, lysosomal, V1 subunit B, member a	1.33623	0.6656	-0.670633	0.3506	-0.985633	-0.315	0.536133	-0.8001	-0.129467	0.185533	21.1779	1.23e-05	0.000340841
Dr.19760.1.A1_at	lama4	laminin, alpha 4	-0.961067	-0.276433	0.684633	-0.265867	0.6952	0.0105667	0.5	1.46107	0.776433	0.765867	21.2001	1.22e-05	0.000340841
Dr.7368.1.A1_at	nfkbiaa	nuclear factor of kappa light polypeptide gene enhancer in B-cells inhibitor, alpha a	2.24233	1.5364	-0.705933	0.886333	-1.356	-0.650067	0.527767	-1.71457	-1.00863	-0.358567	21.2009	1.22e-05	0.000340841
Dr.9611.1.A1_at	si:ch211-241e15.2	si:ch211-241e15.2	2.01423	1.9638	-0.0504333	1.7964	-0.217833	-0.1674	0.5801	-1.43413	-1.3837	-1.2163	21.1895	1.22e-05	0.000340841
Dr.4651.1.S1_at	zgc:92744	zgc:92744	-0.5218	0.0602667	0.582067	0.318533	0.840333	0.258267	-0.258333	0.263467	-0.3186	-0.576867	21.2402	1.21e-05	0.000340841
Dr.9860.1.S1_at	mdh1b	malate dehydrogenase 1b, NAD (soluble)	-1.04217	-1.22553	-0.183367	-1.3451	-0.302933	-0.119567	-0.120733	0.921433	1.1048	1.22437	21.1334	1.24e-05	0.000343232
Dr.10320.1.S1_at	sgk1	serum/glucocorticoid regulated kinase 1	0.323	0.850467	0.527467	1.2263	0.9033	0.375833	0.396133	0.0731333	-0.454333	-0.830167	21.074	1.26e-05	0.000347025
Dr.22697.1.A1_at	psmd4a	proteasome (prosome, macropain) 26S subunit, non-ATPase, 4a	0.2385	-0.2706	-0.5091	-0.5628	-0.8013	-0.2922	-0.1344	-0.3729	0.1362	0.4284	20.9643	1.3e-05	0.000355606
Dr.25766.1.A1_at	hif1al2	hypoxia-inducible factor 1, alpha subunit, like 2	0.0989	-0.219433	-0.318333	0.8384	0.7395	1.05783	-0.460067	-0.558967	-0.240633	-1.29847	20.8701	1.33e-05	0.000361535
Dr.15080.1.S1_at	nucb1	nucleobindin 1	1.03219	0.758633	-0.273558	0.503917	-0.528275	-0.254717	0.455067	-0.577125	-0.303567	-0.04885	20.8672	1.33e-05	0.000361535
Dr.7742.1.S1_at	arl4cb	ADP-ribosylation factor-like 4Cb	2.70333	1.27963	-1.4237	1.30113	-1.4022	0.0215	-0.0136333	-2.71697	-1.29327	-1.31477	20.8191	1.35e-05	0.000362873
Dr.17114.1.A1_at	mll4b	myeloid/lymphoid or mixed-lineage leukemia 4b	-0.8018	-1.078	-0.2762	-0.989267	-0.187467	0.0887333	-1.05087	-0.249067	0.0271333	-0.0616	20.8149	1.35e-05	0.000362873
Dr.23529.1.S1_at	wu:fa97h07	wu:fa97h07	0.751933	0.424167	-0.327767	0.1568	-0.595133	-0.267367	-0.335467	-1.0874	-0.759633	-0.492267	20.8016	1.35e-05	0.000362873
Dr.12833.1.A1_at	zgc:64213	zgc:64213	1.03847	0.0956	-0.942867	0.0748333	-0.963633	-0.0207667	0.459033	-0.579433	0.363433	0.3842	20.7754	1.36e-05	0.000363754
Dr.12675.1.S1_at	usp14	ubiquitin specific protease 14 (tRNA-guanine transglycosylase)	0.520367	-0.0465667	-0.566933	-0.518033	-1.0384	-0.471467	0.2817	-0.238667	0.328267	0.799733	20.7291	1.38e-05	0.000366631
Dr.11530.1.A1_at	zgc:152863	zgc:152863	2.80027	1.82623	-0.974033	1.2925	-1.50777	-0.533733	0.2417	-2.55857	-1.58453	-1.0508	20.6794	1.4e-05	0.000369883
Dr.15538.1.A1_at	LOC100332348	uncharacterized LOC100332348	4.93617	0.177433	-4.75873	1.03447	-3.9017	0.857033	0.1376	-4.79857	-0.0398333	-0.896867	20.5609	1.44e-05	0.000378231
Dr.22152.1.A1_at	nr1h3	nuclear receptor subfamily 1, group H, member 3	-0.0644	0.5001	0.5645	1.0078	1.0722	0.5077	0.241833	0.306233	-0.258267	-0.765967	20.5468	1.45e-05	0.000378231
Dr.2360.1.S1_at	rhpn2	rhophilin, Rho GTPase binding protein 2	-1.55783	-0.624267	0.933567	0.0938667	1.6517	0.718133	-0.0216	1.53623	0.602667	-0.115467	20.5794	1.44e-05	0.000378231
Dr.9903.1.A1_at	gnb5b	guanine nucleotide binding protein (G protein), beta 5b	-1.2628	-1.19643	0.0663667	-0.947	0.3158	0.249433	-0.7549	0.5079	0.441533	0.1921	20.4713	1.48e-05	0.000380946
Dr.6806.1.S1_at	keap1a	kelch-like ECH-associated protein 1a	0.646833	0.389267	-0.257567	0.310367	-0.336467	-0.0789	-0.495233	-1.14207	-0.8845	-0.8056	20.4749	1.48e-05	0.000380946
Dr.22091.1.A1_at	wu:fd12h02	wu:fd12h02	-0.806333	-1.12777	-0.321433	-0.838233	-0.0319	0.289533	-0.0414667	0.764867	1.0863	0.796767	20.4971	1.47e-05	0.000380946
Dr.20197.1.A1_at	slc43a2b	solute carrier family 43, member 2b	3.63247	3.44173	-0.190733	1.92123	-1.71123	-1.5205	0.697833	-2.93463	-2.7439	-1.2234	20.3846	1.52e-05	0.000388323
Dr.24292.2.S1_at	gmppb	GDP-mannose pyrophosphorylase B	0.792867	-0.0607	-0.853567	-0.0465	-0.839367	0.0142	-0.1038	-0.896667	-0.0431	-0.0573	20.3568	1.53e-05	0.000389569
Dr.16691.1.S1_at	cops4	COP9 constitutive photomorphogenic homolog subunit 4 (Arabidopsis)	0.123867	-0.3814	-0.505267	-0.657467	-0.781333	-0.276067	-0.0522333	-0.1761	0.329167	0.605233	20.3058	1.55e-05	0.00039331
Dr.2518.1.A1_at	cry2a	cryptochrome 2a	-1.21133	-1.0183	0.193033	-0.844167	0.367167	0.174133	0.113367	1.3247	1.13167	0.957533	20.2362	1.58e-05	0.000397422
Dr.15038.1.S1_at	psmb1	proteasome (prosome, macropain) subunit, beta type, 1	0.761667	0.394033	-0.367633	-0.00843333	-0.7701	-0.402467	-0.00973333	-0.7714	-0.403767	-0.0013	20.2472	1.57e-05	0.000397422
Dr.22071.1.A1_at	specc1lb	sperm antigen with calponin homology and coiled-coil domains 1-like b	-1.31377	-0.6076	0.706167	-0.3839	0.929867	0.2237	-0.0384	1.27537	0.5692	0.3455	20.2172	1.59e-05	0.000397787
Dr.20841.1.S1_at	zgc:112374 /// zgc:174637	zgc:112374 /// zgc:174637	-0.700267	0.9811	1.68137	0.7911	1.49137	-0.19	0.0490667	0.749333	-0.932033	-0.742033	20.1239	1.63e-05	0.000406371
Dr.475.1.A1_at	wu:fa05b11	wu:fa05b11	-0.538567	0.237133	0.7757	-0.00916667	0.5294	-0.2463	0.3163	0.854867	0.0791667	0.325467	20.0978	1.64e-05	0.00040756
Dr.10530.1.S1_at	LOC100002236	brain protein I3-like	1.29612	1.15225	-0.143867	0.893183	-0.402933	-0.259067	0.0573333	-1.23878	-1.09492	-0.83585	20.0423	1.67e-05	0.00041058
Dr.22980.1.A1_at	wu:fj81a07	wu:fj81a07	0.535233	0.886133	0.3509	1.0942	0.558967	0.208067	-0.0738	-0.609033	-0.959933	-1.168	20.0404	1.67e-05	0.00041058
Dr.249.1.S1_at	pmp22a	peripheral myelin protein 22a	-0.793167	0.9736	1.76677	0.740667	1.53383	-0.232933	0.685167	1.47833	-0.288433	-0.0555	19.9854	1.69e-05	0.000414263
Dr.12819.1.A1_at	zgc:77593	zgc:77593	-1.20997	-0.604333	0.605633	-0.4713	0.738667	0.133033	-0.700167	0.5098	-0.0958333	-0.228867	19.9777	1.7e-05	0.000414263
Dr.5342.1.A1_at	hspb8	heat shock protein, alpha-crystallin-related, b8	-0.322883	-0.0723833	0.2505	0.485483	0.808367	0.557867	-0.228983	0.0939	-0.1566	-0.714467	19.8237	1.77e-05	0.000428543
Dr.15575.1.A1_at	LOC566752	uncharacterized LOC566752	4.88383	3.3517	-1.53213	2.6276	-2.25623	-0.7241	2.22023	-2.6636	-1.13147	-0.407367	19.8237	1.77e-05	0.000428543
Dr.25160.1.S1_at	mt2	metallothionein 2	2.0538	1.97777	-0.0760333	1.0885	-0.9653	-0.889267	-0.361767	-2.41557	-2.33953	-1.45027	19.811	1.78e-05	0.000428543
Dr.5267.1.A1_at	si:ch211-216l23.2	si:ch211-216l23.2	-0.158533	0.182367	0.3409	0.6846	0.843133	0.502233	-0.0414	0.117133	-0.223767	-0.726	19.7606	1.8e-05	0.000432831
Dr.11348.1.S1_at	rbbp6	retinoblastoma binding protein 6	-0.759933	-1.11762	-0.357683	-0.703767	0.0561667	0.41385	-0.480467	0.279467	0.63715	0.2233	19.7329	1.81e-05	0.000434413
Dr.5109.1.A1_at	trim55a	tripartite motif-containing 55a	-1.7613	-2.0235	-0.2622	-1.60377	0.157533	0.419733	0.0729667	1.83427	2.09647	1.67673	19.6916	1.84e-05	0.000437674
Dr.16380.1.A1_at	aldh8a1	aldehyde dehydrogenase 8 family, member A1	1.52707	1.9409	0.413833	0.950067	-0.577	-0.990833	0.440233	-1.08683	-1.50067	-0.509833	19.6079	1.88e-05	0.000440859
Dr.25536.1.A1_at	hsp90aa1.2	heat shock protein 90, alpha (cytosolic), class A member 1, tandem duplicate 2	2.01315	1.73657	-0.276583	3.70932	1.69617	1.97275	0.01935	-1.9938	-1.71722	-3.68997	19.6203	1.87e-05	0.000440859
Dr.11384.1.A1_at	LOC100535225	uncharacterized LOC100535225	-1.43547	-0.6919	0.743567	-0.3023	1.13317	0.3896	-0.403433	1.03203	0.288467	-0.101133	19.5797	1.89e-05	0.000440859
Dr.20947.2.A1_a_at	nasp	nuclear autoantigenic sperm protein (histone-binding)	0.911467	1.15967	0.2482	1.04037	0.1289	-0.1193	0.6749	-0.236567	-0.484767	-0.365467	19.6179	1.87e-05	0.000440859
Dr.1484.1.A1_at	si:ch1073-459j12.1	si:ch1073-459j12.1	-1.84057	1.55687	3.39743	1.19823	3.0388	-0.358633	0.536533	2.3771	-1.02033	-0.6617	19.5954	1.89e-05	0.000440859
Dr.20424.1.A1_a_at	taldo1	transaldolase 1	1.54152	0.52685	-1.01467	0.369167	-1.17235	-0.157683	0.242617	-1.2989	-0.284233	-0.12655	19.5823	1.89e-05	0.000440859
Dr.24239.1.S1_at	chac1	ChaC, cation transport regulator-like 1	-1.06583	-0.5648	0.501033	0.0863333	1.15217	0.651133	0.1549	1.22073	0.7197	0.0685667	19.5608	1.9e-05	0.000441454
Dr.23832.1.S1_at	rfx1b	regulatory factor X, 1b (influences HLA class II expression)	0.555133	0.6073	0.0521667	0.8941	0.338967	0.2868	-0.142833	-0.697967	-0.750133	-1.03693	19.5258	1.92e-05	0.000444075
Dr.17084.2.S1_a_at	fxr2	fragile X mental retardation, autosomal homolog 2	-0.6625	-0.317433	0.345067	0.256033	0.918533	0.573467	-0.1098	0.5527	0.207633	-0.365833	19.425	1.98e-05	0.000449344
Dr.26367.1.A1_at	grb2b	growth factor receptor-bound protein 2b	0.74565	0.7732	0.02755	0.8041	0.05845	0.0309	0.2474	-0.49825	-0.5258	-0.5567	19.4386	1.97e-05	0.000449344
Dr.3817.1.S1_at	pdia4	protein disulfide isomerase associated 4	1.5839	1.0328	-0.5511	1.292	-0.2919	0.2592	1.1817	-0.4022	0.1489	-0.1103	19.4535	1.96e-05	0.000449344
Dr.825.1.A1_at	tnfaip8l2a	tumor necrosis factor, alpha-induced protein 8, like 2a	2.2527	1.48003	-0.772667	1.1364	-1.1163	-0.343633	1.1328	-1.1199	-0.347233	-0.0036	19.4644	1.96e-05	0.000449344
Dr.19030.1.A1_at	zgc:92360	zgc:92360	2.3404	1.9802	-0.3602	1.48473	-0.855667	-0.495467	0.344367	-1.99603	-1.63583	-1.14037	19.415	1.98e-05	0.000449344
Dr.4300.1.A1_at	nt5dc2	5'-nucleotidase domain containing 2	-0.959267	0.3841	1.34337	0.835467	1.79473	0.451367	0.334833	1.2941	-0.0492667	-0.500633	19.3934	2e-05	0.000450369
Dr.4481.1.A1_at	cyb5r3	cytochrome b5 reductase 3	0.641333	0.00256667	-0.638767	-0.236633	-0.877967	-0.2392	-0.0288333	-0.670167	-0.0314	0.2078	19.296	2.05e-05	0.000456244
Dr.24960.1.S1_at	dio1	deiodinase, iodothyronine, type I	-1.77403	-1.80393	-0.0299	-2.08587	-0.311833	-0.281933	-0.353133	1.4209	1.4508	1.73273	19.3111	2.04e-05	0.000456244
Dr.12743.1.A1_at	LOC796392	RING finger protein 208-like	-1.02473	-1.9762	-0.951467	-1.2166	-0.191867	0.7596	-1.182	-0.157267	0.7942	0.0346	19.294	2.05e-05	0.000456244
Dr.19951.1.S1_at	mybbp1a	MYB binding protein (P160) 1a	0.5732	-0.191833	-0.765033	0.14875	-0.42445	0.340583	-0.151117	-0.724317	0.0407167	-0.299867	19.3058	2.05e-05	0.000456244
Dr.26116.1.S1_at	hspa5	heat shock protein 5	1.72573	1.32327	-0.402467	1.76487	0.0391333	0.4416	0.531833	-1.1939	-0.791433	-1.23303	19.1737	2.13e-05	0.000470422
Dr.18836.2.A1_at	foxp1a	forkhead box P1a	0.799433	0.564133	-0.2353	0.216233	-0.5832	-0.3479	-0.120467	-0.9199	-0.6846	-0.3367	19.1249	2.16e-05	0.0004717
Dr.23558.1.A1_at	LOC100537308	uncharacterized LOC100537308	-1.64677	-1.63307	0.0137	-1.58743	0.0593333	0.0456333	-0.9652	0.681567	0.667867	0.622233	19.1318	2.15e-05	0.0004717
Dr.13067.1.S1_at	zgc:112384	zgc:112384	0.172033	1.02243	0.8504	1.5877	1.41567	0.565267	0.470667	0.298633	-0.551767	-1.11703	19.1251	2.16e-05	0.0004717
Dr.13265.1.A1_at	LOC798846	novel protein similar to vertebrate heat shock 70kDa protein 1B (HSPA1B)	0.992367	2.45193	1.45957	2.97707	1.9847	0.525133	-0.3432	-1.33557	-2.79513	-3.32027	19.0909	2.18e-05	0.000472775
Dr.9483.1.A1_at	prcp	prolylcarboxypeptidase (angiotensinase C)	-0.0894667	0.754967	0.844433	0.952167	1.04163	0.1972	0.3336	0.423067	-0.421367	-0.618567	19.0536	2.2e-05	0.000472775
Dr.18524.1.A1_at	tspan13b	tetraspanin 13b	0.533633	-0.2854	-0.819033	-0.533067	-1.0667	-0.247667	-0.466533	-1.00017	-0.181133	0.0665333	19.0542	2.2e-05	0.000472775
Dr.5371.1.A1_at	tsr1	TSR1, 20S rRNA accumulation, homolog (yeast)	0.577833	-0.5249	-1.10273	0.00823333	-0.5696	0.533133	-0.340333	-0.918167	0.184567	-0.348567	19.0525	2.2e-05	0.000472775
Dr.23743.1.S1_at	wu:fj58g06	wu:fj58g06	1.33197	1.3839	0.0519333	2.13843	0.806467	0.754533	0.186767	-1.1452	-1.19713	-1.95167	19.0708	2.19e-05	0.000472775
Dr.18330.1.S1_at	noc3l	nucleolar complex associated 3 homolog (S. cerevisiae)	0.503167	-0.470367	-0.973533	0.0860667	-0.4171	0.556433	-0.320167	-0.823333	0.1502	-0.406233	19.0366	2.21e-05	0.000473215
Dr.12345.1.A1_at	ptprb	protein tyrosine phosphatase, receptor type, b	-0.403233	-0.384533	0.0187	-1.16113	-0.7579	-0.7766	0.0124667	0.4157	0.397	1.1736	19.0157	2.23e-05	0.000474342
Dr.6375.1.S1_at	c20orf24	c20orf24 homolog (H. sapiens)	1.0207	0.566567	-0.454133	0.815767	-0.204933	0.2492	0.0233667	-0.997333	-0.5432	-0.7924	18.8044	2.37e-05	0.000502484
Dr.12780.1.A1_at	zgc:76872	zgc:76872	0.1809	0.372733	0.191833	0.774267	0.593367	0.401533	-0.269933	-0.450833	-0.642667	-1.0442	18.7641	2.39e-05	0.000506584
Dr.2973.1.A1_at	ncf1	neutrophil cytosolic factor 1	3.21957	2.34313	-0.876433	2.07427	-1.1453	-0.268867	2.25053	-0.969033	-0.0926	0.176267	18.7434	2.41e-05	0.000507819
Dr.1702.1.A1_at	immt	inner membrane protein, mitochondrial (mitofilin)	-0.4285	-1.01987	-0.591367	-0.973833	-0.545333	0.0460333	-0.1102	0.3183	0.909667	0.863633	18.7049	2.44e-05	0.000511273
Dr.26078.1.A1_at	myo1f	Myosin IF	2.0443	1.58367	-0.460633	1.66593	-0.378367	0.0822667	0.535333	-1.50897	-1.04833	-1.1306	18.6956	2.44e-05	0.000511273
Dr.21663.1.A1_at	camsap1b	calmodulin regulated spectrin-associated protein 1b	0.49	0.494667	0.00466667	1.05167	0.561667	0.557	0.264067	-0.225933	-0.2306	-0.7876	18.6693	2.46e-05	0.00051338
Dr.7340.1.A1_at	slc16a9a	solute carrier family 16 (monocarboxylic acid transporters), member 9a	2.41847	2.6284	0.209933	1.42617	-0.9923	-1.20223	1.6555	-0.762967	-0.9729	0.229333	18.6353	2.49e-05	0.000516681
Dr.4037.1.A1_at	ntmt1	N-terminal Xaa-Pro-Lys N-methyltransferase 1	0.119367	0.205	0.0856333	1.0457	0.926333	0.8407	0.0700667	-0.0493	-0.134933	-0.975633	18.5738	2.53e-05	0.000524247
Dr.15386.1.A1_at	bpnt1	bisphosphate nucleotidase 1	-0.999267	0.374867	1.37413	0.327333	1.3266	-0.0475333	0.2946	1.29387	-0.0802667	-0.0327333	18.5303	2.56e-05	0.000529137
Dr.5312.1.S1_at	abat	4-aminobutyrate aminotransferase	0.0141333	0.692867	0.678733	0.898667	0.884533	0.2058	-0.8208	-0.834933	-1.51367	-1.71947	18.4992	2.59e-05	0.000530225
Dr.12561.1.A1_at	camk2d2	calcium/calmodulin-dependent protein kinase (CaM kinase) II delta 2	-1.67107	-1.23165	0.439417	-1.04605	0.625017	0.1856	-0.490217	1.18085	0.741433	0.555833	18.4827	2.6e-05	0.000530225
Dr.2953.1.S1_at	rasl11b	RAS-like, family 11, member B	-1.3376	-0.2577	1.0799	0.2149	1.5525	0.4726	0.00183333	1.33943	0.259533	-0.213067	18.4758	2.61e-05	0.000530225
Dr.3743.1.S1_at	wdr43	WD repeat domain 43	0.225	0.0988667	-0.126133	0.673767	0.448767	0.5749	-0.476167	-0.701167	-0.575033	-1.14993	18.5107	2.58e-05	0.000530225
Dr.10168.2.S1_at	maf	v-maf musculoaponeurotic fibrosarcoma (avian) oncogene homolog	-1.7849	0.369367	2.15427	3.85287	5.63777	3.4835	-0.174	1.6109	-0.543367	-4.02687	18.4558	2.62e-05	0.000531514
Dr.3266.1.A1_at	napepld	N-acyl phosphatidylethanolamine phospholipase D	-0.3009	-0.414833	-0.113933	-0.9921	-0.6912	-0.577267	-0.0937	0.2072	0.321133	0.8984	18.4398	2.63e-05	0.000532194
Dr.6603.1.A1_at	ehd2	EH-domain containing 2	-0.1095	0.921367	1.03087	1.0651	1.1746	0.143733	0.530967	0.640467	-0.3904	-0.534133	18.4125	2.65e-05	0.000534672
Dr.23587.1.A1_at	gadd45aa	growth arrest and DNA-damage-inducible, alpha, a	2.0553	1.95897	-0.0963333	1.1548	-0.9005	-0.804167	0.803267	-1.25203	-1.1557	-0.351533	18.3595	2.7e-05	0.000541282
Dr.9617.1.A1_at	socs3b	suppressor of cytokine signaling 3b	2.14837	1.52363	-0.624733	0.7143	-1.43407	-0.809333	0.722033	-1.42633	-0.8016	0.00773333	18.3453	2.71e-05	0.000541715
Dr.21543.1.A1_at	wu:fc41f11	wu:fc41f11	-1.8053	-0.480333	1.32497	0.462833	2.26813	0.943167	-0.337133	1.46817	0.1432	-0.799967	18.3118	2.74e-05	0.000545264
Dr.10035.1.S1_at	herpud2	HERPUD family member 2	-0.814933	-0.0023	0.812633	0.3712	1.18613	0.3735	-0.283167	0.531767	-0.280867	-0.654367	18.2677	2.77e-05	0.000548226
Dr.20198.2.S1_x_at	hsp70	heat shock cognate 70-kd protein	2.0614	2.09407	0.0326667	4.0758	2.0144	1.98173	-0.260433	-2.32183	-2.3545	-4.33623	18.2524	2.78e-05	0.000548226
Dr.9699.2.A1_at	LOC100333136	cytoplasmic dynein 1 intermediate chain 2-like	0.135833	-0.3573	-0.493133	-0.447233	-0.583067	-0.0899333	0.543967	0.408133	0.901267	0.9912	18.2726	2.77e-05	0.000548226
Dr.3123.1.A1_at	zfand5a	zinc finger, AN1-type domain 5a	-0.297333	0.00593333	0.303267	0.873333	1.17067	0.8674	0.191567	0.4889	0.185633	-0.681767	18.2482	2.79e-05	0.000548226
Dr.23036.1.A1_at	gda	guanine deaminase	4.64003	4.3759	-0.264133	2.7022	-1.93783	-1.6737	0.794267	-3.84577	-3.58163	-1.90793	18.209	2.82e-05	0.000552829
Dr.26461.1.S1_at	gpc1	glypican 1	2.37457	2.07923	-0.295333	0.894733	-1.47983	-1.1845	0.840167	-1.5344	-1.23907	-0.0545667	18.1502	2.87e-05	0.000559249
Dr.1137.1.A1_at	ier2	immediate early response 2	1.3	0.428233	-0.871767	-0.0733	-1.3733	-0.501533	-0.2738	-1.5738	-0.702033	-0.2005	18.1482	2.87e-05	0.000559249
Dr.3986.1.S2_at	nr2f2	nuclear receptor subfamily 2, group F, member 2	0.7366	0.936167	0.199567	1.019	0.2824	0.0828333	0.0799333	-0.656667	-0.856233	-0.939067	18.1189	2.9e-05	0.000562319
Dr.355.1.S1_at	gata1a	GATA binding protein 1a	1.2429	1.396	0.1531	1.78893	0.546033	0.392933	0.512433	-0.730467	-0.883567	-1.2765	18.0724	2.94e-05	0.000568169
Dr.14855.1.S1_a_at	rab35	RAB35, member RAS oncogene family	0.564333	-0.3802	-0.944533	-0.0258333	-0.590167	0.354367	-0.0803	-0.644633	0.2999	-0.0544667	18.0624	2.95e-05	0.000568169
Dr.6402.1.A1_at	lipin2	lipin 2	0.645933	0.629867	-0.0160667	0.353033	-0.2929	-0.276833	0.0899333	-0.556	-0.539933	-0.2631	18.0325	2.97e-05	0.000571428
Dr.577.1.S1_at	epb4.1l4	erythrocyte protein band 4.1-like 4	-0.124933	0.544433	0.669367	0.303367	0.4283	-0.241067	-0.158667	-0.0337333	-0.7031	-0.462033	18.004	3e-05	0.000574479
Dr.21087.1.A1_at	dnase1l3	deoxyribonuclease I-like 3	0.585333	0.691033	0.1057	0.933133	0.3478	0.2421	0.4317	-0.153633	-0.259333	-0.501433	17.9632	3.04e-05	0.000579706
Dr.23341.1.A1_at	tnfrsf9a	tumor necrosis factor receptor superfamily, member 9a	2.0155	1.20817	-0.807333	1.09673	-0.918767	-0.111433	0.152333	-1.86317	-1.05583	-0.9444	17.9504	3.05e-05	0.00058006
Dr.12065.1.A1_at	si:ch211-233a24.2	si:ch211-233a24.2	0.849167	0.704933	-0.144233	0.7821	-0.0670667	0.0771667	0.298767	-0.5504	-0.406167	-0.483333	17.9277	3.07e-05	0.000582172
Dr.941.1.S1_at	caprin1b	cell cycle associated protein 1b	-0.9293	-0.3352	0.5941	0.0793	1.0086	0.4145	-0.179767	0.749533	0.155433	-0.259067	17.893	3.1e-05	0.000584538
Dr.19082.1.A1_at	LOC100330353	plakophilin-3-like	-0.293767	-1.02977	-0.736	-0.332333	-0.0385667	0.697433	-0.529367	-0.2356	0.5004	-0.197033	17.8983	3.1e-05	0.000584538
Dr.1996.1.A1_at	mlx	MAX-like protein X	0.896533	0.319233	-0.5773	0.486567	-0.409967	0.167333	-0.2007	-1.09723	-0.519933	-0.687267	17.839	3.15e-05	0.000590406
Dr.23788.4.S1_at	psma8	proteasome (prosome, macropain) subunit, alpha type, 8	0.8359	0.782533	-0.0533667	0.508733	-0.327167	-0.2738	0.315933	-0.519967	-0.4666	-0.1928	17.848	3.15e-05	0.000590406
Dr.6754.1.A1_at	per2	period homolog 2 (Drosophila)	-1.12163	-0.354633	0.767	0.154367	1.276	0.509	-0.220767	0.900867	0.133867	-0.375133	17.8165	3.18e-05	0.000590676
Dr.12239.1.A1_at	zgc:153696	zgc:153696	-0.0514333	-0.616067	-0.564633	-0.952233	-0.9008	-0.336167	-0.322367	-0.270933	0.2937	0.629867	17.8262	3.17e-05	0.000590676
Dr.16727.1.A1_at	LOC570565 /// LOC793280	putative solute carrier family 22 member ENSG00000182157-like /// putative solute carrier family 22 member ENSG00000182157-like	-1.2263	-0.5168	0.7095	-0.125233	1.10107	0.391567	0.169167	1.39547	0.685967	0.2944	17.7842	3.21e-05	0.000592747
Dr.15435.1.S1_at	utp6	UTP6, small subunit (SSU) processome component, homolog (yeast)	0.215967	-0.623267	-0.839233	-0.583667	-0.799633	0.0396	-0.285967	-0.501933	0.3373	0.2977	17.7927	3.2e-05	0.000592747
Dr.15266.1.A1_at	chrne	cholinergic receptor, nicotinic, epsilon	-1.07593	-1.3659	-0.289967	-0.290067	0.785867	1.07583	0.348033	1.42397	1.71393	0.6381	17.7431	3.25e-05	0.000598346
Dr.25209.1.S1_s_at	zgc:64098	zgc:64098	0.9176	1.58757	0.669967	1.72007	0.802467	0.1325	0.479267	-0.438333	-1.1083	-1.2408	17.7297	3.26e-05	0.000598909
Dr.6438.1.A1_at	pptc7	PTC7 protein phosphatase homolog (S. cerevisiae)	-1.6535	-0.7843	0.8692	0.588567	2.24207	1.37287	0.0923667	1.74587	0.876667	-0.4962	17.7192	3.27e-05	0.000598943
Dr.8100.1.S1_at	gata5	GATA-binding protein 5	-0.230767	-0.476267	-0.2455	-0.576967	-0.3462	-0.1007	-0.0347	0.196067	0.441567	0.542267	17.6955	3.29e-05	0.000601421
Dr.3005.1.A1_at	alg5	asparagine-linked glycosylation 5 homolog (yeast, dolichyl-phosphate beta-glucosyltransferase)	0.899667	0.385833	-0.513833	-0.0609667	-0.960633	-0.4468	0.303567	-0.5961	-0.0822667	0.364533	17.681	3.31e-05	0.00060178
Dr.17306.1.A1_at	utp3	UTP3, small subunit (SSU) processome component, homolog (S. cerevisiae)	0.767733	-0.0709	-0.838633	0.0544	-0.713333	0.1253	-0.4673	-1.23503	-0.3964	-0.5217	17.6733	3.32e-05	0.00060178
Dr.11772.1.A1_at	derl2	Der1-like domain family, member 2	0.86655	0.877767	0.0112167	1.17333	0.306783	0.295567	0.430367	-0.436183	-0.4474	-0.742967	17.6547	3.34e-05	0.000603349
Dr.8455.1.A1_at	kctd10	potassium channel tetramerisation domain containing 10	-0.628967	-0.633633	-0.00466667	-0.725733	-0.0967667	-0.0921	-0.148267	0.4807	0.485367	0.577467	17.5994	3.39e-05	0.000611795
Dr.1566.1.S1_at	adh5	alcohol dehydrogenase 5	-0.760967	0.1057	0.866667	0.3754	1.13637	0.2697	-0.0393	0.721667	-0.145	-0.4147	17.5514	3.44e-05	0.000619
Dr.833.1.A1_at	b3gnt2b	UDP-GlcNAc:betaGal beta-1,3-N-acetylglucosaminyltransferase 2b	-1.05337	-0.8595	0.193867	0.157633	1.211	1.01713	-0.402267	0.6511	0.457233	-0.5599	17.5276	3.47e-05	0.000621638
Dr.9845.2.A1_at	arl3l2	ADP-ribosylation factor-like 3, like 2	1.06767	0.167367	-0.9003	-0.0574333	-1.1251	-0.2248	-0.1768	-1.24447	-0.344167	-0.119367	17.4769	3.52e-05	0.000629526
Dr.2550.1.S1_s_at	ctbp2	C-terminal binding protein 2	-0.110667	1.57903	1.6897	1.72803	1.8387	0.149	1.40027	1.51093	-0.178767	-0.327767	17.4577	3.55e-05	0.000631356
Dr.2912.1.A1_at	etnk1	ethanolamine kinase 1	-0.7974	-0.189367	0.608033	0.162667	0.960067	0.352033	-0.1771	0.6203	0.0122667	-0.339767	17.446	3.56e-05	0.000631724
Dr.3523.1.A1_at	acadvl	acyl-Coenzyme A dehydrogenase, very long chain	-0.4295	-0.9983	-0.5688	-1.19943	-0.769933	-0.201133	-0.5962	-0.1667	0.4021	0.603233	17.3847	3.63e-05	0.000641908
Dr.5454.1.S2_at	fzd7b	frizzled homolog 7b	-0.659433	0.559933	1.21937	0.3672	1.02663	-0.192733	0.0712333	0.730667	-0.4887	-0.295967	17.3551	3.66e-05	0.000643942
Dr.3089.1.A1_at	zgc:63990	zgc:63990	-0.552733	-0.696633	-0.1439	-0.6637	-0.110967	0.0329333	0.00496667	0.5577	0.7016	0.668667	17.3592	3.66e-05	0.000643942
Dr.15151.1.S1_at	esd	esterase D/formylglutathione hydrolase	-1.11528	0.0522167	1.1675	0.266967	1.38225	0.21475	-0.259433	0.85585	-0.31165	-0.5264	17.3429	3.67e-05	0.000644442
Dr.434.1.S1_at	ndufv1	NADH dehydrogenase (ubiquinone) flavoprotein 1	-0.3213	-0.731833	-0.410533	-0.8577	-0.5364	-0.125867	-0.1725	0.1488	0.559333	0.6852	17.2934	3.73e-05	0.000652521
Dr.10602.1.A1_at	LOC556764	similar to Probable RNA-dependent helicase p72 (DEAD-box protein p72) (DEAD-box protein 17)	-0.6468	0.0206556	0.667456	0.453411	1.10021	0.432756	0.1462	0.793	0.125544	-0.307211	17.2778	3.75e-05	0.000653748
Dr.18357.1.A1_at	LOC100005596	uncharacterized LOC100005596	-1.5009	-1.1149	0.386	-0.7265	0.7744	0.3884	-0.629333	0.871567	0.485567	0.0971667	17.2506	3.78e-05	0.000656222
Dr.2783.1.A1_at	pikfyve	phosphoinositide kinase, FYVE finger containing	0.912567	1.01217	0.0996	0.8307	-0.0818667	-0.181467	0.1469	-0.765667	-0.865267	-0.6838	17.2467	3.79e-05	0.000656222
Dr.17481.1.S1_at	ube2l3b	ubiquitin-conjugating enzyme E2L 3b	-0.272267	-0.675767	-0.4035	-0.8935	-0.621233	-0.217733	-0.174667	0.0976	0.5011	0.718833	17.2259	3.81e-05	0.00065855
Dr.10016.1.A1_at	zgc:77556	zgc:77556	-0.3578	0.8697	1.2275	0.767467	1.12527	-0.102233	0.340967	0.698767	-0.528733	-0.4265	17.192	3.85e-05	0.000663616
Dr.10110.1.S1_a_at	polr2eb	polymerase (RNA) II (DNA directed) polypeptide E, b	0.7223	0.0916333	-0.630667	0.225467	-0.496833	0.133833	-0.163167	-0.885467	-0.2548	-0.388633	17.1698	3.88e-05	0.000664765
Dr.16808.1.A1_at	prrg4	proline rich Gla (G-carboxyglutamic acid) 4 (transmembrane)	0.474367	0.6523	0.177933	0.668633	0.194267	0.0163333	0.0367	-0.437667	-0.6156	-0.631933	17.1665	3.88e-05	0.000664765
Dr.11137.1.A1_at	pygl	phosphorylase, glycogen; liver (Hers disease, glycogen storage disease type VI)	-1.9249	-3.0342	-1.1093	-2.21812	-0.293217	0.816083	-1.03782	0.887083	1.99638	1.1803	17.1584	3.89e-05	0.000664765
Dr.7596.1.A1_at	fgf13a	fibroblast growth factor 13a	1.45073	1.3733	-0.0774333	1.3644	-0.0863333	-0.0089	-0.318367	-1.7691	-1.69167	-1.68277	17.1364	3.92e-05	0.000664793
Dr.26534.1.A1_at	insig1	insulin induced gene 1	-1.36497	-0.530833	0.834133	-0.6191	0.745867	-0.0882667	0.492	1.85697	1.02283	1.1111	17.1305	3.93e-05	0.000664793
Dr.15779.2.A1_at	zgc:92661	zgc:92661	0.538733	2.18943	1.6507	0.1089	-0.429833	-2.08053	0.514867	-0.0238667	-1.67457	0.405967	17.1323	3.92e-05	0.000664793
Dr.18579.1.S1_at	lamc1	laminin, gamma 1	-0.471667	0.320533	0.7922	0.350967	0.822633	0.0304333	0.9757	1.44737	0.655167	0.624733	17.0892	3.98e-05	0.000671543
Dr.7799.1.A1_at	hebp2	heme binding protein 2	-0.600067	-0.236933	0.363133	-1.07517	-0.4751	-0.838233	-0.2852	0.314867	-0.0482667	0.789967	17.03	4.05e-05	0.0006765
Dr.9200.1.A1_at	laptm4b	lysosomal associated protein transmembrane 4 beta	-0.000866667	0.743767	0.744633	1.18723	1.1881	0.443467	0.5182	0.519067	-0.225567	-0.669033	17.0501	4.03e-05	0.0006765
Dr.25239.1.S1_at	LOC100537301 /// sult2st2	sulfotransferase family cytosolic 2B member 1-like /// sulfotransferase family 2, cytosolic sulfotransferase 2	-1.79873	-1.49177	0.306967	-0.611333	1.1874	0.880433	-1.03157	0.767167	0.4602	-0.420233	17.0295	4.05e-05	0.0006765
Dr.10589.1.S1_at	pald	paladin	0.8789	0.6963	-0.1826	0.429167	-0.449733	-0.267133	0.351467	-0.527433	-0.344833	-0.0777	17.0444	4.03e-05	0.0006765
Dr.12519.1.S1_at	ufm1	ubiquitin-fold modifier 1	0.520567	0.911433	0.390867	0.866033	0.345467	-0.0454	-0.213133	-0.7337	-1.12457	-1.07917	17.0197	4.07e-05	0.000676682
Dr.3651.1.A1_at	LOC564346	similar to NOD-like receptor C	-1.21977	-1.0197	0.200067	-1.407	-0.187233	-0.3873	0.102533	1.3223	1.12223	1.50953	16.9971	4.1e-05	0.000677659
Dr.5480.1.A1_at	snx17	sorting nexin 17	0.5557	1.28747	0.731767	1.48283	0.927133	0.195367	0.775467	0.219767	-0.512	-0.707367	16.999	4.09e-05	0.000677659
Dr.15438.1.A1_at	tsc1a	tuberous sclerosis 1a	-0.6689	-0.619467	0.0494333	-0.2709	0.398	0.348567	-0.6706	-0.0017	-0.0511333	-0.3997	16.9826	4.11e-05	0.000678854
Dr.11715.1.A1_at	abhd16a	abhydrolase domain containing 16A	0.599567	0.00893333	-0.590633	-0.453067	-1.05263	-0.462	0.405	-0.194567	0.396067	0.858067	16.9635	4.14e-05	0.000681068
Dr.25770.1.S1_at	ctps1a	CTP synthase 1a	0.603033	-0.0905667	-0.6936	1.0709	0.467867	1.16147	-0.0110333	-0.614067	0.0795333	-1.08193	16.8578	4.28e-05	0.000702349
Dr.8047.1.S1_at	mhc2dab /// si:busm1-266f07.1 /// zgc:123077 /// zgc:152682	major histocompatibility complex class II DAB gene /// si:busm1-266f07.1 /// zgc:123077 /// zgc:152682	-1.0032	1.3886	2.3918	1.3876	2.3908	-0.001	0.0462333	1.04943	-1.34237	-1.34137	16.8449	4.3e-05	0.000703277
Dr.7966.1.S1_at	atp6v1e1b	ATPase, H+ transporting, lysosomal, V1 subunit E isoform 1b	1.49467	0.7017	-0.792967	0.275567	-1.2191	-0.426133	0.4021	-1.09257	-0.2996	0.126533	16.8358	4.31e-05	0.000703348
Dr.11266.2.A1_at	ywhag1	3-monooxygenase/tryptophan 5-monooxygenase activation protein, gamma polypeptide 1	0.220167	0.3419	0.121733	0.9084	0.688233	0.5665	-0.0162667	-0.236433	-0.358167	-0.924667	16.7965	4.37e-05	0.000710255
Dr.3096.1.A1_at	timm17a	translocase of inner mitochondrial membrane 17 homolog A (yeast)	-0.6681	-0.928233	-0.260133	-1.086	-0.4179	-0.157767	-0.7097	-0.0416	0.218533	0.3763	16.7684	4.4e-05	0.000714673
Dr.1543.1.S1_at	dnajc3	DnaJ (Hsp40) homolog, subfamily C, member 3	1.10873	0.1458	-0.962933	0.853167	-0.255567	0.707367	0.217333	-0.8914	0.0715333	-0.635833	16.7448	4.44e-05	0.000716048
Dr.20010.5.A1_at	psmc6	proteasome (prosome, macropain) 26S subunit, ATPase, 6	0.665667	0.1446	-0.521067	-0.2682	-0.933867	-0.4128	0.234567	-0.4311	0.0899667	0.502767	16.7279	4.46e-05	0.000716048
Dr.9329.1.S1_at	rnaseka	ribonuclease, RNase K a	1.18727	0.761867	-0.4254	0.359733	-0.827533	-0.402133	0.144467	-1.0428	-0.6174	-0.215267	16.7307	4.46e-05	0.000716048
Dr.2204.1.A1_at	zgc:136474	zgc:136474	-0.520467	0.004	0.524467	0.636667	1.15713	0.632667	-0.389733	0.130733	-0.393733	-1.0264	16.7316	4.46e-05	0.000716048
Dr.9870.1.A1_at	zdhhc2	zinc finger, DHHC-type containing 2	-2.44943	-2.032	0.417433	-0.917233	1.5322	1.11477	-0.588933	1.8605	1.44307	0.3283	16.7155	4.48e-05	0.000716946
Dr.6156.1.A1_at	wu:fj20a04	wu:fj20a04	-0.743433	0.531233	1.27467	0.581	1.32443	0.0497667	0.350467	1.0939	-0.180767	-0.230533	16.7067	4.49e-05	0.000716988
Dr.11590.1.A1_at	nr0b2a	nuclear receptor subfamily 0, group B, member 2a	-1.37137	0.559267	1.93063	1.1124	2.48377	0.553133	0.5093	1.88067	-0.0499667	-0.6031	16.6856	4.52e-05	0.00071992
Dr.25556.1.S1_at	krt15	keratin 15	-1.22873	0.294733	1.52347	0.0182333	1.24697	-0.2765	0.0614333	1.29017	-0.2333	0.0432	16.6628	4.56e-05	0.000723231
Dr.25469.1.A1_at	zgc:153952	zgc:153952	-1.34673	-0.747283	0.59945	0.56305	1.90978	1.31033	0.372183	1.71892	1.11947	-0.190867	16.6497	4.58e-05	0.000724315
Dr.18605.1.A1_at	gmfg	glia maturation factor, gamma	2.04513	1.70047	-0.344667	1.11257	-0.932567	-0.5879	0.7996	-1.24553	-0.900867	-0.312967	16.6255	4.61e-05	0.000725846
Dr.3143.1.S1_at	psmc3	proteasome (prosome, macropain) 26S subunit, ATPase, 3	0.551767	0.114067	-0.4377	-0.320067	-0.871833	-0.434133	0.268333	-0.283433	0.154267	0.5884	16.618	4.62e-05	0.000725846
Dr.11116.1.S1_at	si:dkey-78d16.2	si:dkey-78d16.2	2.01887	1.43097	-0.5879	1.39113	-0.627733	-0.0398333	0.2397	-1.77917	-1.19127	-1.15143	16.6283	4.61e-05	0.000725846
Dr.15966.1.S1_at	dennd2db	DENN/MADD domain containing 2Db	0.7276	-0.212	-0.9396	-0.3155	-1.0431	-0.1035	-0.594967	-1.32257	-0.382967	-0.279467	16.5885	4.67e-05	0.000730838
Dr.16557.1.S1_at	wu:ft63e05	wu:ft63e05	0.349833	-0.3901	-0.739933	-0.5239	-0.873733	-0.1338	0.290133	-0.0597	0.680233	0.814033	16.5647	4.7e-05	0.000734502
Dr.1999.1.S1_at	cfdl	complement factor D (adipsin) like	-0.845233	-0.147033	0.6982	0.319767	1.165	0.4668	-0.1999	0.645333	-0.0528667	-0.519667	16.5334	4.75e-05	0.000736734
Dr.4564.1.A1_at	wu:fb39b03	wu:fb39b03	-0.8185	-0.9087	-0.0902	-0.912967	-0.0944667	-0.00426667	-0.314533	0.503967	0.594167	0.598433	16.5397	4.74e-05	0.000736734
Dr.12425.6.S1_x_at	zgc:173593	zgc:173593	0.2529	1.03443	0.781533	0.771767	0.518867	-0.262667	-0.335667	-0.588567	-1.3701	-1.10743	16.5307	4.76e-05	0.000736734
Dr.16298.1.A1_at	ulk2	unc-51-like kinase 2 (C. elegans)	-1.24457	-0.1152	1.12937	0.813133	2.0577	0.928333	-0.08	1.16457	0.0352	-0.893133	16.4716	4.85e-05	0.000748994
Dr.9480.1.S1_at	acy1	aminoacylase 1	0.821633	1.14307	0.321433	0.873333	0.0517	-0.269733	0.2306	-0.591033	-0.912467	-0.642733	16.4483	4.88e-05	0.000752686
AFFX-Dr-acta1-3_at	actc1b	actin, alpha, cardiac muscle 1b	-0.647917	0.00821667	0.656133	0.1384	0.786317	0.130183	0.259744	0.907661	0.251528	0.121344	16.4305	4.91e-05	0.00075337
Dr.23361.1.A1_at	wu:fl03e01	wu:fl03e01	-2.30733	-2.26187	0.0454667	-1.58403	0.7233	0.677833	-0.187533	2.1198	2.07433	1.3965	16.4294	4.91e-05	0.00075337
Dr.14950.1.A1_at	zgc:123068	zgc:123068	-0.776767	0.2376	1.01437	0.338733	1.1155	0.101133	0.310833	1.0876	0.0732333	-0.0279	16.3807	4.99e-05	0.000763406
Dr.17470.1.S1_at	npsn /// npsnl	nephrosin /// nephrosin-like	2.7905	2.73037	-0.0601333	1.9809	-0.8096	-0.749467	1.35283	-1.43767	-1.37753	-0.628067	16.3707	5.01e-05	0.00076389
Dr.12868.1.A1_at	tjp2b	tight junction protein 2b (zona occludens 2)	-0.828944	0.108689	0.937633	-0.0380778	0.790867	-0.146767	0.624633	1.45358	0.515944	0.662711	16.3268	5.08e-05	0.000770921
Dr.17070.1.A1_at	wu:fj84d10	wu:fj84d10	-0.146933	0.650067	0.797	2.2277	2.37463	1.57763	-0.694333	-0.5474	-1.3444	-2.92203	16.3311	5.07e-05	0.000770921
Dr.25060.1.S1_at	dnajb1b	DnaJ (Hsp40) homolog, subfamily B, member 1b	0.746833	1.18773	0.4409	1.8024	1.05557	0.614667	0.0265333	-0.7203	-1.1612	-1.77587	16.2257	5.25e-05	0.000789555
Dr.17513.1.S1_at	eef2l2	eukaryotic translation elongation factor 2, like 2	-0.886478	-0.748944	0.137533	-0.334178	0.5523	0.414767	-0.0840667	0.802411	0.664878	0.250111	16.2114	5.28e-05	0.000789555
Dr.16580.1.A1_at	epas1b	endothelial PAS domain protein 1b	-1.02103	-1.01253	0.0085	-0.472433	0.5486	0.5401	-0.794367	0.226667	0.218167	-0.321933	16.2068	5.29e-05	0.000789555
Dr.3241.1.A1_at	pnisr	PNN-interacting serine/arginine-rich protein	-0.831633	-0.2412	0.590433	0.0651	0.896733	0.3063	-0.483433	0.3482	-0.242233	-0.548533	16.2171	5.27e-05	0.000789555
Dr.1375.1.S1_at	psmc1a	proteasome (prosome, macropain) 26S subunit, ATPase, 1a	0.5578	0.212367	-0.345433	-0.265433	-0.823233	-0.4778	0.176233	-0.381567	-0.0361333	0.441667	16.2152	5.27e-05	0.000789555
Dr.16111.1.S1_at	tshz1	teashirt family zinc finger 1	-0.0398	0.1176	0.1574	0.951	0.9908	0.8334	-0.197333	-0.157533	-0.314933	-1.14833	16.2277	5.25e-05	0.000789555
Dr.7619.1.A1_at	sc:d173	sc:d173	0.054	0.746067	0.692067	0.537667	0.483667	-0.2084	-0.745233	-0.799233	-1.4913	-1.2829	16.1913	5.31e-05	0.000791565
Dr.9734.1.A1_at	bxdc2	brix domain containing 2	0.935767	0.282767	-0.653	0.635267	-0.3005	0.3525	0.171467	-0.7643	-0.1113	-0.4638	16.1651	5.36e-05	0.000794919
Dr.25607.1.S1_at	ddx21	DEAD (Asp-Glu-Ala-Asp) box polypeptide 21	-0.666633	-0.3765	0.290133	0.212133	0.878767	0.588633	-0.476967	0.189667	-0.100467	-0.6891	16.1499	5.39e-05	0.000794919
Dr.18301.1.S1_at	mpp5a	membrane protein, palmitoylated 5a (MAGUK p55 subfamily member 5a)	-0.137367	0.458833	0.5962	0.7947	0.932067	0.335867	0.3218	0.459167	-0.137033	-0.4729	16.1494	5.39e-05	0.000794919
Dr.3583.1.S1_at	sult6b1	sulfotransferase family, cytosolic, 6b, member 1	0.347233	0.4863	0.139067	0.1998	-0.147433	-0.2865	-0.664833	-1.01207	-1.15113	-0.864633	16.1477	5.39e-05	0.000794919
Dr.23516.1.S1_at	dcaf17	ddb1 and cul4 associated factor 17	0.134133	0.604033	0.4699	0.851433	0.7173	0.2474	0.00133333	-0.1328	-0.6027	-0.8501	16.1258	5.43e-05	0.000795868
Dr.11051.1.A1_at	LOC100536712	uncharacterized LOC100536712	0.116233	1.58783	1.4716	1.7272	1.61097	0.139367	0.6347	0.518467	-0.953133	-1.0925	16.1255	5.43e-05	0.000795868
Dr.16131.1.A1_at	zgc:112014	zgc:112014	1.8148	1.4929	-0.3219	1.28117	-0.533633	-0.211733	1.1775	-0.6373	-0.3154	-0.103667	16.1212	5.44e-05	0.000795868
Dr.22485.1.A1_at	slc14a2	solute carrier family 14 (urea transporter), member 2	-0.570133	-1.12747	-0.557333	-2.3335	-1.76337	-1.20603	0.523533	1.09367	1.651	2.85703	16.1096	5.46e-05	0.000796934
Dr.7344.1.A1_at	clptm1l	cleft lip and palate associated transmembrane protein 1, like	0.890167	0.724333	-0.165833	0.723733	-0.166433	-0.0006	0.372067	-0.5181	-0.352267	-0.351667	16.0752	5.52e-05	0.000804049
Dr.4686.1.S1_at	atp1b3b	ATPase, Na+/K+ transporting, beta 3b polypeptide	-1.71757	-1.37357	0.344	-0.990133	0.727433	0.383433	-0.3336	1.38397	1.03997	0.656533	16.0412	5.58e-05	0.000811133
Dr.9514.1.A1_at	clpp	ClpP caseinolytic peptidase, ATP-dependent, proteolytic subunit homolog (E. coli)	-0.153967	-0.772533	-0.618567	-0.891833	-0.737867	-0.1193	-0.405767	-0.2518	0.366767	0.486067	16.0152	5.63e-05	0.000816137
Dr.19983.1.S1_at	samsn1a	SAM domain, SH3 domain and nuclear localisation signals, 1a	2.9388	2.978	0.0392	2.1994	-0.7394	-0.7786	0.811317	-2.12748	-2.16668	-1.38808	16.0052	5.65e-05	0.000816832
Dr.6136.1.A1_at	rgs2	regulator of G-protein signaling 2	2.57982	1.54925	-1.03057	1.98665	-0.593167	0.4374	1.06823	-1.51158	-0.481017	-0.918417	15.9673	5.72e-05	0.00082516
Dr.18207.1.A1_at	sumf2	sulfatase modifying factor 2	-1.06023	-0.794667	0.265567	-0.4242	0.636033	0.370467	0.247667	1.3079	1.04233	0.671867	15.9062	5.84e-05	0.000840056
Dr.4288.1.S1_at	abcf1	ATP-binding cassette, sub-family F (GCN20), member 1	0.399167	-0.3747	-0.773867	-0.616267	-1.01543	-0.241567	-0.00353333	-0.4027	0.371167	0.612733	15.8935	5.86e-05	0.000841555
Dr.2765.1.A1_at	ciapin1	cytokine induced apoptosis inhibitor 1	-0.241967	-0.644967	-0.403	-0.775167	-0.5332	-0.1302	-0.263667	-0.0217	0.3813	0.5115	15.8601	5.93e-05	0.00084893
Dr.12596.1.S1_at	cldnc	claudin c	-1.69657	2.58707	4.28363	1.37617	3.07273	-1.2109	1.94697	3.64353	-0.6401	0.5708	15.8478	5.95e-05	0.000850357
Dr.8824.1.S1_at	ing5b	inhibitor of growth family, member 5b	0.744433	1.96207	1.21763	1.28567	0.541233	-0.6764	1.03653	0.2921	-0.925533	-0.249133	15.8089	6.03e-05	0.000858826
Dr.1691.1.S1_at	LOC100330864 /// rrm2	ribonucleoside-diphosphate reductase subunit M2-like /// ribonucleotide reductase M2 polypeptide	-0.128067	1.74403	1.8721	0.6611	0.789167	-1.08293	1.87317	2.00123	0.129133	1.21207	15.8037	6.04e-05	0.000858826
Dr.25548.1.S1_at	hsp90b1	heat shock protein 90, beta (grp94), member 1	1.20313	0.9652	-0.237933	0.9169	-0.286233	-0.0483	0.7728	-0.430333	-0.1924	-0.1441	15.7714	6.11e-05	0.000861907
Dr.18607.1.S1_at	si:dkey-165n16.1	si:dkey-165n16.1	-0.6753	-0.986467	-0.311167	-1.1207	-0.4454	-0.134233	-0.876367	-0.201067	0.1101	0.244333	15.7824	6.09e-05	0.000861907
Dr.13674.1.S1_at	wu:fc92e03	wu:fc92e03	-2.2992	-1.5317	0.7675	-1.41523	0.883967	0.116467	-0.864833	1.43437	0.666867	0.5504	15.772	6.11e-05	0.000861907
Dr.2621.1.A1_at	aup1	ancient ubiquitous protein 1	0.492033	0.266633	-0.2254	0.5684	0.0763667	0.301767	-0.0375	-0.529533	-0.304133	-0.6059	15.7503	6.15e-05	0.000865961
Dr.10306.1.S1_at	etv6	ets variant gene 6 (TEL oncogene)	1.11787	0.794367	-0.3235	0.7004	-0.417467	-0.0939667	0.378333	-0.739533	-0.416033	-0.322067	15.7335	6.19e-05	0.000868761
Dr.6944.1.A1_at	desi2	desumoylating isopeptidase 2	0.612067	0.799167	0.1871	1.12953	0.517467	0.330367	0.282367	-0.3297	-0.5168	-0.847167	15.7116	6.23e-05	0.000868778
Dr.12381.1.A1_at	id:ibd5038	id:ibd5038	-0.2786	0.00923333	0.287833	0.575733	0.854333	0.5665	0.308867	0.587467	0.299633	-0.266867	15.705	6.25e-05	0.000868778
Dr.9896.1.A1_at	si:ch211-195b13.1	si:ch211-195b13.1	-0.5768	0.553433	1.13023	1.45177	2.02857	0.898333	0.517933	1.09473	-0.0355	-0.933833	15.7125	6.23e-05	0.000868778
Dr.6663.1.S1_at	tmem39b	transmembrane protein 39B	0.0237333	0.629133	0.6054	0.550933	0.5272	-0.0782	-0.250167	-0.2739	-0.8793	-0.8011	15.6981	6.26e-05	0.000868778
Dr.15970.1.S1_at	zgc:114081	zgc:114081	-0.504333	-0.676533	-0.1722	-1.0991	-0.594767	-0.422567	-0.264267	0.240067	0.412267	0.834833	15.724	6.21e-05	0.000868778
Dr.6471.1.A1_at	dnajc18	DnaJ (Hsp40) homolog, subfamily C, member 18	-0.435067	-0.9801	-0.545033	-0.747933	-0.312867	0.232167	-0.521967	-0.0869	0.458133	0.225967	15.6678	6.33e-05	0.000873556
Dr.8171.1.S1_at	psen2	presenilin 2	0.913867	0.689467	-0.2244	0.405367	-0.5085	-0.2841	0.178433	-0.735433	-0.511033	-0.226933	15.6737	6.31e-05	0.000873556
Dr.1831.1.S1_at	lfng	lunatic fringe homolog	-0.561033	-0.5284	0.0326333	-0.238067	0.322967	0.290333	0.1596	0.720633	0.688	0.397667	15.6588	6.35e-05	0.000874141
Dr.11392.1.A1_at	pabpc1b	poly A binding protein, cytoplasmic 1 b	-0.643433	-0.2668	0.376633	-0.335167	0.308267	-0.0683667	0.110367	0.7538	0.377167	0.445533	15.6461	6.37e-05	0.000875856
Dr.5149.1.A1_at	wu:fc16e03	wu:fc16e03	0.0577667	1.05083	0.993067	0.700767	0.643	-0.350067	-0.0812	-0.138967	-1.13203	-0.781967	15.6172	6.44e-05	0.000882389
Dr.11255.1.A1_at	stx3a	syntaxin 3A	-1.86007	-1.90863	-0.0485667	-0.853267	1.0068	1.05537	-0.693733	1.16633	1.2149	0.159533	15.6052	6.46e-05	0.00088391
Dr.2345.1.A1_at	ecsit	ECSIT homolog (Drosophila)	-0.924267	-2.09493	-1.17067	-1.73767	-0.8134	0.357267	-0.872333	0.0519333	1.2226	0.865333	15.5818	6.51e-05	0.000888466
Dr.11789.1.S1_at	LOC556363	protein GPR107-like	0.1479	0.4012	0.2533	0.806067	0.658167	0.404867	-0.0154333	-0.163333	-0.416633	-0.8215	15.5763	6.53e-05	0.000888466
Dr.23911.1.A1_at	slc20a1a	solute carrier family 20, member 1a	-0.00786667	0.725767	0.733633	1.8877	1.89557	1.16193	0.433433	0.4413	-0.292333	-1.45427	15.5523	6.58e-05	0.000891594
Dr.12725.1.A1_at	steap4	STEAP family member 4	1.25052	-0.1648	-1.41532	0.57675	-0.673767	0.74155	-0.30335	-1.55387	-0.13855	-0.8801	15.5536	6.58e-05	0.000891594
Dr.373.1.S1_at	tmod4	tropomodulin 4 (muscle)	-0.388967	1.16773	1.5567	0.753567	1.14253	-0.414167	1.27107	1.66003	0.103333	0.5175	15.5401	6.61e-05	0.00089322
Dr.13173.1.S1_at	psmd7	proteasome (prosome, macropain) 26S subunit, non-ATPase, 7 (Mov34 homolog)	0.4311	-0.244467	-0.675567	-0.8063	-1.2374	-0.561833	-0.126567	-0.557667	0.1179	0.679733	15.5248	6.64e-05	0.000895823
Dr.9743.1.S1_at	hmgb2b	high-mobility group box 2b	-0.374567	1.06108	1.43565	0.77845	1.15302	-0.282633	0.768433	1.143	-0.29265	-0.0100167	15.4968	6.7e-05	0.000898181
Dr.1180.1.S1_at	nccrp1	nonspecific cytotoxic cell receptor protein 1	1.84517	0.9541	-0.891067	0.6713	-1.17387	-0.2828	0.167433	-1.67773	-0.786667	-0.503867	15.5017	6.69e-05	0.000898181
Dr.3402.1.A1_at	tmem2	transmembrane protein 2	0.174367	0.8604	0.686033	0.991033	0.816667	0.130633	0.2906	0.116233	-0.5698	-0.700433	15.501	6.69e-05	0.000898181
Dr.11691.1.A1_at	rab3ip	RAB3A interacting protein (rabin3)	-0.0850667	-0.8413	-0.756233	-0.664867	-0.5798	0.176433	-0.214367	-0.1293	0.626933	0.4505	15.4699	6.77e-05	0.000902553
Dr.13180.1.S1_at	uck2b	uridine-cytidine kinase 2b	-0.961233	-0.610267	0.350967	0.7436	1.70483	1.35387	0.338567	1.2998	0.948833	-0.405033	15.4691	6.77e-05	0.000902553
Dr.11393.1.S1_at	akt2l	v-akt murine thymoma viral oncogene homolog 2, like	-1.14787	-0.745267	0.4026	-0.400367	0.7475	0.3449	-0.515733	0.632133	0.229533	-0.115367	15.4545	6.8e-05	0.000903291
Dr.21798.1.A1_at	wu:fc46a02	wu:fc46a02	-1.29587	-1.3786	-0.0827333	-1.1399	0.155967	0.2387	-0.578767	0.7171	0.799833	0.561133	15.4534	6.8e-05	0.000903291
Dr.15663.1.S1_at	cebpg	CCAAT/enhancer binding protein (C/EBP), gamma	0.0434333	0.3086	0.265167	0.7065	0.663067	0.3979	-0.0236333	-0.0670667	-0.332233	-0.730133	15.4121	6.9e-05	0.000910618
Dr.8006.1.A1_at	eif4a2	eukaryotic translation initiation factor 4A, isoform 2	-0.109333	0.0288667	0.1382	0.910633	1.01997	0.881767	-0.438133	-0.3288	-0.467	-1.34877	15.4222	6.88e-05	0.000910618
Dr.11748.1.A1_at	LOC100536004	uncharacterized protein At5g50100, mitochondrial-like	-0.836033	-1.3217	-0.485667	-1.08583	-0.2498	0.235867	-0.563067	0.272967	0.758633	0.522767	15.41	6.91e-05	0.000910618
Dr.3939.1.A1_at	im:6903007	im:6903007	-0.5028	-1.11007	-0.607267	-0.8384	-0.3356	0.271667	-0.1415	0.3613	0.968567	0.6969	15.3911	6.95e-05	0.000914464
Dr.3883.1.A1_at	tmbim4	transmembrane BAX inhibitor motif containing 4	0.0454	-0.368033	-0.413433	-0.7493	-0.7947	-0.381267	-0.474067	-0.519467	-0.106033	0.275233	15.3765	6.99e-05	0.000916978
Dr.14244.1.S1_at	phkg2	phosphorylase kinase, gamma 2 (testis)	-0.333367	0.7084	1.04177	1.0669	1.40027	0.3585	-0.113067	0.2203	-0.821467	-1.17997	15.3648	7.01e-05	0.000918596
Dr.8152.1.S1_at	slc40a1	solute carrier family 40 (iron-regulated transporter), member 1	-0.530533	0.644633	1.17517	0.355333	0.885867	-0.2893	0.0589	0.589433	-0.585733	-0.296433	15.3439	7.06e-05	0.000919042
Dr.10250.1.A1_at	tdh	L-threonine dehydrogenase	-0.6389	0.1354	0.7743	0.548567	1.18747	0.413167	0.0194	0.6583	-0.116	-0.529167	15.3495	7.05e-05	0.000919042
Dr.8747.1.A1_at	tinagl1	tubulointerstitial nephritis antigen-like 1	1.14637	0.1908	-0.955567	0.0999	-1.04647	-0.0909	-0.453067	-1.59943	-0.643867	-0.552967	15.3554	7.04e-05	0.000919042
Dr.18069.1.S1_at	LOC100332904	hematopoietic progenitor cell antigen CD34-like	-0.4945	1.04407	1.53857	0.936867	1.43137	-0.1072	-0.024	0.4705	-1.06807	-0.960867	15.3233	7.12e-05	0.00092354
Dr.17563.1.S1_at	si:ch211-248e11.2	si:ch211-248e11.2	-0.7748	0.0154333	0.790233	0.978833	1.75363	0.9634	-0.668567	0.106233	-0.684	-1.6474	15.3156	7.13e-05	0.000923936
Dr.7973.1.S1_at	slc35c2	solute carrier family 35, member C2	0.535967	0.9461	0.410133	1.29543	0.759467	0.349333	0.470133	-0.0658333	-0.475967	-0.8253	15.3036	7.16e-05	0.000925706
Dr.15485.1.A1_at	slc17a5	Solute carrier family 17 (anion/sugar transporter), member 5	0.5907	1.02667	0.435967	0.7583	0.1676	-0.268367	0.00433333	-0.586367	-1.02233	-0.753967	15.2733	7.24e-05	0.000933363
Dr.19238.1.S1_at	ctsd	cathepsin D	1.4021	1.5512	0.1491	0.802433	-0.599667	-0.748767	0.3128	-1.0893	-1.2384	-0.489633	15.2277	7.35e-05	0.000946076
Dr.8232.1.S1_at	hey2	hairy/enhancer-of-split related with YRPW motif 2	-0.874333	-1.44023	-0.5659	-1.25703	-0.3827	0.1832	-0.684833	0.1895	0.7554	0.5722	15.2169	7.38e-05	0.000947533
Dr.2961.1.S1_at	dhrs9	dehydrogenase/reductase (SDR family) member 9	2.61167	1.49893	-1.11273	1.16177	-1.4499	-0.337167	0.979067	-1.6326	-0.519867	-0.1827	15.1866	7.46e-05	0.000955441
Dr.14234.2.A1_at	tmed4	transmembrane emp24 protein transport domain containing 4	0.5713	-0.646033	-1.21733	-0.752467	-1.32377	-0.106433	-0.267667	-0.838967	0.378367	0.4848	15.1559	7.54e-05	0.000963557
Dr.5623.1.S1_at	lipg	lipase, endothelial	0.926367	2.8364	1.91003	3.1206	2.19423	0.2842	1.24027	0.3139	-1.59613	-1.88033	15.1236	7.62e-05	0.000972277
Dr.34.1.S1_at	desma	desmin a	0.184767	-0.179567	-0.364333	-0.545567	-0.730333	-0.366	0.1607	-0.0240667	0.340267	0.706267	15.1127	7.65e-05	0.000973851
Dr.413.1.S1_at	wu:fa11c10	wu:fa11c10	0.854283	0.81025	-0.0440333	0.7362	-0.118083	-0.07405	0.273633	-0.58065	-0.536617	-0.462567	15.0949	7.7e-05	0.000977779
Dr.1082.1.S1_at	ptgs2a	prostaglandin-endoperoxide synthase 2a	2.39693	1.23583	-1.1611	1.24167	-1.15527	0.00583333	0.385667	-2.01127	-0.850167	-0.856	15.0698	7.77e-05	0.000984228
Dr.240.1.A1_at	timp2a	tissue inhibitor of metalloproteinase 2a	-0.751933	0.844133	1.59607	0.8195	1.57143	-0.0246333	0.119567	0.8715	-0.724567	-0.699933	15.0573	7.8e-05	0.000986402
Dr.18372.1.A1_at	jhdm1da	jumonji C domain containing histone demethylase 1 homolog Da (S. cerevisiae)	-0.646	-1.2458	-0.5998	-0.582	0.064	0.6638	-0.2322	0.4138	1.0136	0.3498	15.0168	7.91e-05	0.00099615
Dr.11052.1.S1_at	oaz2b	ornithine decarboxylase antizyme 2b	-1.50267	-0.860967	0.6417	-0.846083	0.656583	0.0148833	-0.385233	1.11743	0.475733	0.46085	15.0181	7.91e-05	0.00099615
Dr.6037.1.A1_at	picalml	phosphatidylinositol binding clathrin assembly protein, like	-1.1316	-0.718067	0.413533	-1.05563	0.0759667	-0.337567	-0.209633	0.921967	0.508433	0.846	15.0002	7.96e-05	0.000997626
Dr.18420.1.S1_at	zgc:63938	zgc:63938	-0.240267	-0.2109	0.0293667	0.3549	0.595167	0.5658	-0.694267	-0.454	-0.483367	-1.04917	15.0007	7.96e-05	0.000997626
Dr.4913.1.A1_at	cbwd	COBW domain containing	-0.025	-0.7545	-0.7295	-0.844	-0.819	-0.0895	-0.324533	-0.299533	0.429967	0.519467	14.9694	8.05e-05	0.00100345
Dr.26521.1.A1_at	gnai2l	guanine nucleotide binding protein (G protein), alpha inhibiting activity polypeptide 2, like	0.926867	0.976333	0.0494667	1.16907	0.2422	0.192733	0.658567	-0.2683	-0.317767	-0.5105	14.9717	8.04e-05	0.00100345
Dr.796.1.S1_x_at	sb:cb492	sb:cb492	-0.861367	-0.3668	0.494567	-0.428333	0.433033	-0.0615333	-0.2193	0.642067	0.1475	0.209033	14.9653	8.06e-05	0.00100345
Dr.1128.1.S1_at	cpn1	carboxypeptidase N, polypeptide 1	-0.781167	0.853767	1.63493	1.07647	1.85763	0.2227	0.932833	1.714	0.0790667	-0.143633	14.9432	8.12e-05	0.00100696
Dr.2845.1.A1_at	wnk1a	WNK lysine deficient protein kinase 1a	-0.4353	-0.173967	0.261333	-0.297067	0.138233	-0.1231	0.7555	1.1908	0.929467	1.05257	14.9444	8.12e-05	0.00100696
Dr.25185.1.S1_s_at	im:6791170	im:6791170	-1.02665	-0.37105	0.6556	-0.12155	0.9051	0.2495	-0.0842	0.94245	0.28685	0.03735	14.9313	8.15e-05	0.00100903
Dr.21244.1.S1_at	ucp2	uncoupling protein 2	-0.532533	0.374267	0.9068	0.613567	1.1461	0.2393	0.165767	0.6983	-0.2085	-0.4478	14.9172	8.19e-05	0.00101191
Dr.3130.1.A1_at	rgs4	regulator of G-protein signalling 4	-1.1883	-0.510167	0.678133	-0.350533	0.837767	0.159633	-0.166533	1.02177	0.343633	0.184	14.8859	8.28e-05	0.00102094
Dr.3076.1.A1_a_at	kif15	kinesin family member 15	-0.530667	0.0508333	0.5815	-1.33787	-0.8072	-1.3887	0.553867	1.08453	0.503033	1.89173	14.872	8.33e-05	0.00102188
Dr.26377.1.A1_at	zgc:100927	zgc:100927	0.461333	-0.315733	-0.777067	-0.213467	-0.6748	0.102267	-0.2092	-0.670533	0.106533	0.00426667	14.8714	8.33e-05	0.00102188
Dr.6801.1.S1_at	atp2a2a	ATPase, Ca++ transporting, cardiac muscle, slow twitch 2a	-0.346167	-0.667167	-0.321	-0.7155	-0.369333	-0.0483333	-0.0818	0.264367	0.585367	0.6337	14.8643	8.35e-05	0.0010223
Dr.12359.1.A1_at	hsd11b2	hydroxysteroid 11-beta dehydrogenase 2	-0.855567	-0.722633	0.132933	-0.00843333	0.847133	0.7142	-0.355433	0.500133	0.3672	-0.347	14.8461	8.4e-05	0.00102427
Dr.16025.1.S1_at	snrpe	small nuclear ribonucleoprotein polypeptide E	0.571533	0.00436667	-0.567167	-0.222733	-0.794267	-0.2271	-0.0381333	-0.609667	-0.0425	0.1846	14.8517	8.39e-05	0.00102427
Dr.7820.1.A1_at	wu:fc58c12	wu:fc58c12	0.564067	0.5612	-0.00286667	0.775167	0.2111	0.213967	0.636633	0.0725667	0.0754333	-0.138533	14.841	8.42e-05	0.00102427
Dr.7488.1.S1_at	tmem33	transmembrane protein 33	0.429833	0.532567	0.102733	0.9369	0.507067	0.404333	0.182933	-0.2469	-0.349633	-0.753967	14.825	8.47e-05	0.00102795
Dr.12080.1.A1_at	glb1l	galactosidase, beta 1-like	1.18027	1.1526	-0.0276667	1.00637	-0.1739	-0.146233	-0.104233	-1.2845	-1.25683	-1.1106	14.815	8.49e-05	0.00102799
Dr.14478.1.S1_at	ndufa12	NADH dehydrogenase (ubiquinone) 1 alpha subcomplex, 12	-0.3515	-0.7828	-0.4313	-0.8836	-0.5321	-0.1008	-0.235467	0.116033	0.547333	0.648133	14.8131	8.5e-05	0.00102799
Dr.15991.1.S1_at	LOC100000332	e3 ubiquitin-protein ligase RNF182-like	2.0466	1.66563	-0.380967	0.3205	-1.7261	-1.34513	0.430533	-1.61607	-1.2351	0.110033	14.8072	8.52e-05	0.00102801
Dr.506.1.S1_at	cpvl	carboxypeptidase, vitellogenic-like	1.04157	1.18457	0.143	0.610533	-0.431033	-0.574033	-0.0157667	-1.05733	-1.20033	-0.6263	14.7752	8.62e-05	0.00103543
Dr.4931.1.A1_at	LOC557176	similar to phosphoinositide-3-kinase, regulatory subunit, polypeptide 1	-0.403733	0.163067	0.5668	0.726533	1.13027	0.563467	0.260867	0.6646	0.0978	-0.465667	14.7765	8.61e-05	0.00103543
Dr.3681.1.S1_at	histh1l	histone H1 like	0.7903	1.4646	0.6743	0.3107	-0.4796	-1.1539	1.06173	0.271433	-0.402867	0.751033	14.7338	8.74e-05	0.00104647
Dr.16524.1.S1_at	tgm2b	transglutaminase 2b	-1.4035	0.346333	1.74983	3.33e-05	1.40353	-0.3463	0.723133	2.12663	0.3768	0.7231	14.7384	8.73e-05	0.00104647
Dr.12910.1.A1_at	dab2ipb	DAB2 interacting protein b	-1.03683	-0.7829	0.253933	-0.403867	0.632967	0.379033	-0.799267	0.237567	-0.0163667	-0.3954	14.7088	8.82e-05	0.00105362
Dr.10295.1.A1_at	gng7	guanine nucleotide binding protein (G protein), gamma 7	-1.20547	-0.750367	0.4551	-0.666133	0.539333	0.0842333	-0.470967	0.7345	0.2794	0.195167	14.6928	8.87e-05	0.00105531
Dr.15263.1.A1_at	snrk1	SNF related kinase 1	-0.868933	-0.689833	0.1791	0.4315	1.30043	1.12133	-0.238733	0.6302	0.4511	-0.670233	14.694	8.87e-05	0.00105531
Dr.10341.1.S1_at	fzd9b	frizzled homolog 9b	-0.737	-0.249683	0.487317	0.362933	1.09993	0.612617	-0.532517	0.204483	-0.282833	-0.89545	14.6677	8.95e-05	0.00105902
Dr.6808.1.S1_at	hnrnpc	heterogeneous nuclear ribonucleoprotein C	0.8035	1.02467	0.221167	1.1051	0.3016	0.0804333	0.532767	-0.270733	-0.4919	-0.572333	14.6738	8.93e-05	0.00105902
Dr.1278.1.S1_at	sri	sorcin	1.14163	0.8517	-0.289933	0.548867	-0.592767	-0.302833	0.399833	-0.7418	-0.451867	-0.149033	14.6659	8.96e-05	0.00105902
Dr.5167.1.A1_at	zgc:114181	zgc:114181	-1.6866	2.15577	3.84237	1.8998	3.5864	-0.255967	0.997633	2.68423	-1.15813	-0.902167	14.6582	8.98e-05	0.00105976
Dr.10251.1.A1_at	pip5k1bb	phosphatidylinositol-4-phosphate 5-kinase, type I, beta b	-1.4641	-1.4118	0.0523	-1.4355	0.0286	-0.0237	-1.07707	0.387033	0.334733	0.358433	14.6451	9.02e-05	0.00106137
Dr.6615.1.A1_at	tmem51a	transmembrane protein 51a	-0.215167	0.4434	0.658567	0.340467	0.555633	-0.102933	0.596367	0.811533	0.152967	0.2559	14.6427	9.03e-05	0.00106137
Dr.8003.1.A1_at	galnt7	UDP-N-acetyl-alpha-D-galactosamine: polypeptide N-acetylgalactosaminyltransferase 7	0.796633	0.616633	-0.18	0.601533	-0.1951	-0.0151	0.1073	-0.689333	-0.509333	-0.494233	14.6208	9.1e-05	0.00106626
Dr.16329.1.A1_at	zbtb4	zinc finger and BTB domain containing 4	-1.13237	-1.2584	-0.126033	-1.1826	-0.0502333	0.0758	-0.131067	1.0013	1.12733	1.05153	14.6185	9.11e-05	0.00106626
Dr.2062.1.S1_at	LOC794952 /// vrk1	serine/threonine-protein kinase VRK1-like /// vaccinia related kinase 1	0.1467	-0.121033	-0.267733	-0.850567	-0.997267	-0.729533	0.339633	0.192933	0.460667	1.1902	14.6123	9.13e-05	0.0010665
Dr.7371.1.S2_at	cry1b	cryptochrome 1b	-1.86097	-0.820167	1.0408	-0.0168	1.84417	0.803367	0.243033	2.104	1.0632	0.259833	14.5621	9.29e-05	0.00107295
Dr.17131.1.A1_at	map3k7	mitogen activated protein kinase kinase kinase 7	-0.469167	-0.359	0.110167	0.0636667	0.532833	0.422667	-0.5733	-0.104133	-0.2143	-0.636967	14.5736	9.26e-05	0.00107295
Dr.12334.1.A1_at	plin2	perilipin 2	1.91923	-0.349167	-2.2684	-1.91193	-3.83117	-1.56277	-0.728867	-2.6481	-0.3797	1.18307	14.5679	9.28e-05	0.00107295
Dr.16816.1.S1_at	si:dkey-34f16.5	si:dkey-34f16.5	0.558667	-0.0950333	-0.6537	-0.324067	-0.882733	-0.229033	-0.212767	-0.771433	-0.117733	0.1113	14.5665	9.28e-05	0.00107295
Dr.13872.1.A1_at	zgc:110269	zgc:110269	1.33147	0.7174	-0.614067	0.7632	-0.568267	0.0458	0.660333	-0.671133	-0.0570667	-0.102867	14.5835	9.22e-05	0.00107295
Dr.25688.1.A1_at	zgc:136936	zgc:136936	-0.708133	0.151733	0.859867	0.376833	1.08497	0.2251	0.301267	1.0094	0.149533	-0.0755667	14.5797	9.24e-05	0.00107295
Dr.23797.1.S1_at	psmd11b	proteasome (prosome, macropain) 216S subunit, non-ATPase, 11b	-0.0122667	-0.631233	-0.618967	-1.03523	-1.02297	-0.404	-0.176367	-0.1641	0.454867	0.858867	14.5544	9.32e-05	0.00107381
Dr.965.1.S1_at	c1qtnf5	C1q and tumor necrosis factor related protein 5	-1.5953	0.682967	2.27827	0.259367	1.85467	-0.4236	0.1879	1.7832	-0.495067	-0.0714667	14.5468	9.35e-05	0.00107463
Dr.25720.1.A1_at	ddx56	DEAD (Asp-Glu-Ala-Asp) box polypeptide 56	0.314333	0.0932	-0.221133	0.892833	0.5785	0.799633	-0.236133	-0.550467	-0.329333	-1.12897	14.5245	9.42e-05	0.00108113
Dr.21921.1.A1_at	dhrs13a.1	dehydrogenase/reductase (SDR family) member 13a.1	0.458467	-0.155733	-0.6142	-0.510767	-0.969233	-0.355033	0.0334333	-0.425033	0.189167	0.5442	14.5167	9.45e-05	0.00108203
Dr.10074.1.S1_at	pdgfaa	platelet-derived growth factor alpha a	-0.7435	0.621567	1.36507	-0.247933	0.495567	-0.8695	-0.126533	0.616967	-0.7481	0.1214	14.471	9.6e-05	0.0010978
Dr.18245.1.S1_at	LOC100002400	uncharacterized LOC100002400	1.37293	0.795	-0.577933	0.437367	-0.935567	-0.357633	-0.159167	-1.5321	-0.954167	-0.596533	14.419	9.79e-05	0.00111638
Dr.7080.1.A1_at	bco2b	beta-carotene oxygenase 2b	-0.0595	0.6739	0.7334	1.7282	1.7877	1.0543	0.0514333	0.110933	-0.622467	-1.67677	14.4013	9.85e-05	0.00112137
Dr.13284.1.A1_at	chka	choline kinase alpha	0.7425	0.479867	-0.262633	0.6554	-0.0871	0.175533	-0.4827	-1.2252	-0.962567	-1.1381	14.3761	9.94e-05	0.00112721
Dr.2247.1.S1_at	fam107b	family with sequence similarity 107, member B	-0.548167	-0.160467	0.3877	0.471933	1.0201	0.6324	-0.777633	-0.229467	-0.617167	-1.24957	14.3781	9.93e-05	0.00112721
Dr.10314.1.S1_a_at	mmp13a	matrix metalloproteinase 13a	3.61117	1.16517	-2.446	0.5947	-3.01647	-0.570467	0.8756	-2.73557	-0.289567	0.2809	14.3574	0.000100061	0.00113267
Dr.17663.1.S1_at	LOC565172 /// si:ch211-207m11.1	similar to CDNA sequence BC019977 /// si:ch211-207m11.1	-0.953383	-0.544533	0.40885	-0.292533	0.66085	0.252	-0.43665	0.516733	0.107883	-0.144117	14.3471	0.000100439	0.00113475
Dr.10151.1.A1_a_at	capn5a	calpain 5a	1.403	1.66087	0.257867	1.0539	-0.3491	-0.606967	1.018	-0.385	-0.642867	-0.0359	14.3305	0.000101043	0.00113534
Dr.23294.1.S1_at	lxn	latexin	-1.15143	-0.208033	0.9434	0.660567	1.812	0.8686	-0.49	0.661433	-0.281967	-1.15057	14.3391	0.000100728	0.00113534
Dr.23073.1.A1_at	wu:fk03e08	wu:fk03e08	-0.3314	0.4492	0.7806	-0.107367	0.224033	-0.556567	0.5258	0.8572	0.0766	0.633167	14.3296	0.000101075	0.00113534
Dr.9986.1.A1_at	grtp1a	growth hormone regulated TBC protein 1a	-1.42707	-1.1052	0.321867	-0.409267	1.0178	0.695933	-0.295433	1.13163	0.809767	0.113833	14.2939	0.000102396	0.00114196
Dr.7485.1.S1_at	LOC100536256 /// pknox1.1	homeobox protein PKNOX1-like /// pbx/knotted 1 homeobox 1.1	-0.249467	0.3203	0.569767	0.656233	0.9057	0.335933	-0.206333	0.0431333	-0.526633	-0.862567	14.2926	0.000102446	0.00114196
Dr.6495.1.S1_at	snx5	sorting nexin 5	0.775833	0.947167	0.171333	1.0998	0.323967	0.152633	-0.0806333	-0.856467	-1.0278	-1.18043	14.2929	0.000102435	0.00114196
Dr.24310.1.S1_at	zcchc17	zinc finger, CCHC domain containing 17	-0.4649	-1.13067	-0.665767	-1.2667	-0.8018	-0.136033	-0.2723	0.1926	0.858367	0.9944	14.2974	0.000102265	0.00114196
Dr.11310.1.S1_at	tuba1l	tubulin, alpha 1, like	-1.46267	-0.272233	1.19043	-0.256333	1.20633	0.0159	0.0684333	1.5311	0.340667	0.324767	14.2862	0.000102683	0.00114242
Dr.14699.1.A1_at	LOC100151335	PI-PLC X domain-containing protein 1-like	1.59813	1.50917	-0.0889667	0.646667	-0.951467	-0.8625	0.832333	-0.7658	-0.676833	0.185667	14.2536	0.000103908	0.00115205
Dr.13081.1.A1_at	LOC100535854 /// LOC561108	ubiquitin carboxyl-terminal hydrolase CYLD-like /// ubiquitin carboxyl-terminal hydrolase CYLD-like	0.814767	0.7509	-0.0638667	0.892767	0.078	0.141867	0.0938667	-0.7209	-0.657033	-0.7989	14.2475	0.00010414	0.00115205
Dr.5932.1.A1_at	tmem59	transmembrane protein 59	0.4836	0.488767	0.00516667	0.592033	0.108433	0.103267	0.118367	-0.365233	-0.3704	-0.473667	14.2495	0.000104063	0.00115205
Dr.7956.1.S2_at	zgc:171859	zgc:171859	-0.261567	0.808067	1.06963	0.984133	1.2457	0.176067	0.8084	1.06997	0.000333333	-0.175733	14.2392	0.000104456	0.00115336
Dr.26418.1.A1_at	letm2	leucine zipper-EF-hand containing transmembrane protein 2	-1.0975	-0.9418	0.1557	-0.986467	0.111033	-0.0446667	-0.352467	0.745033	0.589333	0.634	14.2257	0.00010497	0.00115685
Dr.21229.1.A1_s_at	nsmaf	neutral sphingomyelinase (N-SMase) activation associated factor	1.25107	1.5007	0.249633	0.766967	-0.4841	-0.733733	0.471333	-0.779733	-1.02937	-0.295633	14.2193	0.000105217	0.00115739
Dr.10475.1.A1_at	colec12	collectin sub-family member 12	-0.630367	1.4287	2.05907	1.47233	2.1027	0.0436333	0.758067	1.38843	-0.670633	-0.714267	14.2017	0.000105895	0.00116047
Dr.3712.1.A1_at	wu:fk53e01	wu:fk53e01	0.668067	0.914733	0.246667	1.1291	0.461033	0.214367	0.3859	-0.282167	-0.528833	-0.7432	14.2044	0.000105792	0.00116047
Dr.18261.1.S1_at	celf2	cugbp, Elav-like family member 2	0.552533	1.02232	0.469789	1.10412	0.551589	0.0818	0.505433	-0.0471	-0.516889	-0.598689	14.1806	0.000106715	0.00116471
Dr.10741.1.S1_at	p2rx4a	purinergic receptor P2X, ligand-gated ion channel, 4a	1.5657	0.3893	-1.1764	0.308367	-1.25733	-0.0809333	0.294067	-1.27163	-0.0952333	-0.0143	14.1822	0.000106653	0.00116471
Dr.13809.1.S1_at	polr1e	polymerase (RNA) I polypeptide E	0.549567	-0.412633	-0.9622	0.454033	-0.0955333	0.866667	-0.207	-0.756567	0.205633	-0.661033	14.1713	0.000107079	0.00116471
Dr.11239.1.S1_at	sdha	succinate dehydrogenase complex, subunit A, flavoprotein (Fp)	-0.4957	-0.648233	-0.152533	-0.709367	-0.213667	-0.0611333	-0.0768667	0.418833	0.571367	0.6325	14.1747	0.000106945	0.00116471
Dr.20528.1.A1_at	csnk1g2a	casein kinase 1, gamma 2a	-0.6964	-0.5011	0.1953	-0.0784333	0.617967	0.422667	-0.624467	0.0719333	-0.123367	-0.546033	14.1568	0.000107647	0.00116654
Dr.3854.1.S1_at	sec23b	Sec23 homolog B (S. cerevisiae)	1.0005	1.50057	0.500067	2.919	1.9185	1.41843	0.445	-0.5555	-1.05557	-2.474	14.1593	0.000107552	0.00116654
Dr.9920.1.A1_at	nfil3-5	nuclear factor, interleukin 3 regulated, member 5	-0.5521	-1.29933	-0.747233	-2.90247	-2.35037	-1.60313	0.374267	0.926367	1.6736	3.27673	14.1499	0.000107921	0.00116735
Dr.266.1.S1_at	mef2aa	myocyte enhancer factor 2aa	-1.12667	-0.496733	0.629933	-0.0984	1.02827	0.398333	-0.491167	0.6355	0.00556667	-0.392767	14.1421	0.000108229	0.00116851
Dr.11107.1.A1_at	desi1a	desumoylating isopeptidase 1a	-1.16613	-1.515	-0.348867	-0.8804	0.285733	0.6346	-0.9593	0.206833	0.5557	-0.0789	14.1195	0.00010913	0.00117428
Dr.13630.1.A1_at	LOC559878	ubiquitin carboxyl-terminal hydrolase 12-like	-0.355933	-0.0271333	0.3288	0.393033	0.748967	0.420167	0.0202	0.376133	0.0473333	-0.372833	14.1136	0.000109366	0.00117428
Dr.20602.1.S1_at	tagln	transgelin	-1.36143	0.539367	1.9008	0.670233	2.03167	0.130867	0.842633	2.20407	0.303267	0.1724	14.1151	0.000109308	0.00117428
Dr.5923.1.S1_at	dnali1 /// LOC100536814	dynein, axonemal, light intermediate chain 1 /// axonemal dynein light intermediate polypeptide 1-like	0.827733	-0.0168667	-0.8446	0.296833	-0.5309	0.3137	0.2534	-0.574333	0.270267	-0.0434333	14.1028	0.000109801	0.00117679
Dr.9145.1.S1_at	h3f3c	H3 histone, family 3C	-0.3339	0.492733	0.826633	0.718567	1.05247	0.225833	0.324067	0.657967	-0.168667	-0.3945	14.0696	0.000111151	0.00118907
Dr.9000.1.S1_at	hsd17b12a	hydroxysteroid (17-beta) dehydrogenase 12a	-0.820433	-0.633567	0.186867	0.391533	1.21197	1.0251	0.0746	0.895033	0.708167	-0.316933	14.0513	0.000111905	0.00119495
Dr.12906.1.A1_at	ahcy	S-adenosylhomocysteine hydrolase	1.21014	0.993511	-0.216633	0.632467	-0.577678	-0.361044	0.537033	-0.673111	-0.456478	-0.0954333	14.0301	0.000112779	0.00120209
Dr.17935.1.S1_at	im:6898523	im:6898523	-0.4445	1.3597	1.8042	0.4271	0.8716	-0.9326	1.64883	2.09333	0.289133	1.22173	14.017	0.000113326	0.00120374
Dr.12392.1.S1_at	rchy1	ring finger and CHY zinc finger domain containing 1	-0.377833	-0.870633	-0.4928	-0.912167	-0.534333	-0.0415333	-0.5814	-0.203567	0.289233	0.330767	14.0165	0.000113347	0.00120374
Dr.16706.1.S1_at	gng10	guanine nucleotide binding protein (G protein), gamma 10	-1.10323	0.250467	1.3537	0.289967	1.3932	0.0395	0.00803333	1.11127	-0.242433	-0.281933	14.0067	0.000113761	0.00120595
Dr.15915.1.S1_at	LOC555692	G patch domain containing 4-like	-0.017	-0.6123	-0.5953	0.148133	0.165133	0.760433	-0.186567	-0.169567	0.425733	-0.3347	13.969	0.000115357	0.00122066
Dr.17642.1.A1_at	zgc:101679	zgc:101679	0.337467	0.1276	-0.209867	0.309067	-0.0284	0.181467	-0.2251	-0.562567	-0.3527	-0.534167	13.9619	0.000115661	0.00122166
Dr.22150.2.A1_at	atoh8	atonal homolog 8	-0.639933	-0.394167	0.245767	0.2373	0.877233	0.631467	-0.179567	0.460367	0.2146	-0.416867	13.9267	0.000117178	0.00123105
Dr.20040.1.S1_at	ube2e3	ubiquitin-conjugating enzyme E2E 3 (UBC4/5 homolog, yeast)	-0.559933	-0.0793167	0.480617	0.208917	0.76885	0.288233	-0.247933	0.312	-0.168617	-0.45685	13.9266	0.000117183	0.00123105
Dr.5560.2.A1_at	zgc:92765	zgc:92765	1.04017	0.572233	-0.467933	0.185033	-0.855133	-0.3872	-0.0351667	-1.07533	-0.6074	-0.2202	13.9288	0.000117086	0.00123105
Dr.12864.1.A1_at	apoer2	apolipoprotein E receptor 2	-0.0888667	-0.966133	-0.877267	-0.679333	-0.590467	0.2868	-0.1698	-0.0809333	0.796333	0.509533	13.9039	0.000118176	0.00123926
Dr.18415.1.A1_at	apoa1bp	apolipoprotein A-I binding protein	-0.4531	-0.5417	-0.0886	-1.2618	-0.8087	-0.7201	-0.554533	-0.101433	-0.0128333	0.707267	13.8676	0.000119782	0.00124937
Dr.7030.1.A1_at	im:6907928	im:6907928	0.644767	0.5394	-0.105367	1.41973	0.774967	0.880333	0.3505	-0.294267	-0.1889	-1.06923	13.872	0.000119583	0.00124937
Dr.26370.1.S1_at	LOC563247	similar to ribosomal L1 domain containing 1	0.0641333	0.00753333	-0.0566	0.3491	0.284967	0.341567	-0.430433	-0.494567	-0.437967	-0.779533	13.8717	0.000119596	0.00124937
Dr.2188.1.S1_at	gpd1c	glycerol-3-phosphate dehydrogenase 1c	1.23973	1.24383	0.0041	0.5228	-0.716933	-0.721033	0.2336	-1.00613	-1.01023	-0.2892	13.8548	0.000120355	0.00125087
Dr.12569.1.S1_at	klfd	Kruppel-like factor d	0.863	1.37383	0.510833	1.47283	0.609833	0.099	0.5669	-0.2961	-0.806933	-0.905933	13.8549	0.00012035	0.00125087
Dr.4763.2.S1_at	dynll1	dynein, light chain, LC8-type 1	0.930233	1.1012	0.170967	0.741	-0.189233	-0.3602	0.243267	-0.686967	-0.857933	-0.497733	13.8141	0.000122194	0.0012588
Dr.7116.1.S1_at	mphosph10	M-phase phosphoprotein 10 (U3 small nucleolar ribonucleoprotein)	0.811533	-0.0586667	-0.8702	0.302733	-0.5088	0.3614	-0.2245	-1.03603	-0.165833	-0.527233	13.8232	0.000121779	0.0012588
Dr.3736.1.A1_at	si:dkey-200l5.5	si:dkey-200l5.5	-0.897067	-1.09023	-0.193167	-1.32613	-0.429067	-0.2359	-0.484967	0.4121	0.605267	0.841167	13.8239	0.000121749	0.0012588
Dr.22106.1.A1_at	svilb	supervillin b	-0.612667	-0.9295	-0.316833	-0.805	-0.192333	0.1245	-0.234733	0.377933	0.694767	0.570267	13.8156	0.000122123	0.0012588
Dr.18370.1.A1_at	zgc:158564	zgc:158564	0.1633	0.0502667	-0.113033	0.103033	-0.0602667	0.0527667	-0.4369	-0.6002	-0.487167	-0.539933	13.818	0.000122014	0.0012588
Dr.4957.1.S1_at	mcl1a	myeloid cell leukemia sequence 1a	0.7753	0.950333	0.175033	0.7458	-0.0295	-0.204533	-0.187167	-0.962467	-1.1375	-0.932967	13.7798	0.000123771	0.00126006
Dr.20668.1.A1_at	parla	presenilin associated, rhomboid-like a	-0.754933	-1.485	-0.730067	-1.54143	-0.7865	-0.0564333	-0.511067	0.243867	0.973933	1.03037	13.7726	0.000124106	0.00126006
Dr.14289.1.S1_at	serf2	small EDRK-rich factor 2	-0.2808	-0.143867	0.136933	0.216533	0.497333	0.3604	-0.423567	-0.142767	-0.2797	-0.6401	13.8009	0.000122796	0.00126006
Dr.13039.1.S1_at	slc43a2a	solute carrier family 43, member 2a	-1.30167	-0.5035	0.798167	-0.2784	1.02327	0.2251	0.0452667	1.34693	0.548767	0.323667	13.7815	0.000123691	0.00126006
Dr.4799.1.A1_at	wdr36	WD repeat domain 36	0.712767	0.230567	-0.4822	0.271367	-0.4414	0.0408	-0.1586	-0.871367	-0.389167	-0.429967	13.7693	0.000124259	0.00126006
Dr.22227.1.A1_at	wu:fd44g07	wu:fd44g07	-0.218967	-0.3898	-0.170833	-0.667833	-0.448867	-0.278033	-0.220667	-0.0017	0.169133	0.447167	13.79	0.000123297	0.00126006
Dr.26532.1.A1_at	zgc:101819	zgc:101819	0.3965	0.0766667	-0.319833	-0.784233	-1.18073	-0.8609	0.342467	-0.0540333	0.2658	1.1267	13.7704	0.000124204	0.00126006
Dr.3062.1.A1_at	zgc:112982	zgc:112982	-1.17997	-0.640033	0.539933	-0.614033	0.565933	0.026	-0.291267	0.8887	0.348767	0.322767	13.7797	0.000123775	0.00126006
Dr.25728.1.S1_at	zgc:65772	zgc:65772	0.535333	0.0630667	-0.472267	0.961	0.425667	0.897933	-0.0120333	-0.547367	-0.0751	-0.973033	13.8028	0.00012271	0.00126006
Dr.22807.1.A1_at	psd3l	pleckstrin and Sec7 domain containing 3, like	-0.910033	0.635267	1.5453	0.513467	1.4235	-0.1218	0.425067	1.3351	-0.2102	-0.0884	13.7514	0.000125095	0.00126634
Dr.6457.1.S1_at	wu:fj40g07	wu:fj40g07	0.0463	1.00687	0.960567	1.05347	1.00717	0.0466	0.473167	0.426867	-0.5337	-0.5803	13.7466	0.000125318	0.0012664
Dr.17367.1.S1_at	si:ch73-191k20.4	si:ch73-191k20.4	-1.55393	-1.5284	0.0255333	-1.08237	0.471567	0.446033	-0.894533	0.6594	0.633867	0.187833	13.7321	0.000126002	0.00127112
Dr.25862.1.A1_at	lgals9l1	lectin, galactoside-binding, soluble, 9 (galectin 9)-like 1	2.2112	1.02123	-1.18997	0.1575	-2.0537	-0.863733	0.270967	-1.94023	-0.750267	0.113467	13.7211	0.000126524	0.00127199
Dr.16839.1.S1_at	ube2nb	ubiquitin-conjugating enzyme E2Nb	0.4783	0.614233	0.135933	0.633267	0.154967	0.0190333	0.206733	-0.271567	-0.4075	-0.426533	13.722	0.000126481	0.00127199
Dr.181.1.S1_at	wu:fa04g05	wu:fa04g05	-0.849867	0.2397	1.08957	0.8945	1.74437	0.6548	-0.2933	0.556567	-0.533	-1.1878	13.7058	0.000127254	0.00127713
Dr.5413.1.A1_at	si:dkey-146l2.1	si:dkey-146l2.1	-1.50087	-1.18943	0.311433	-0.981633	0.519233	0.2078	-0.860967	0.6399	0.328467	0.120667	13.689	0.000128057	0.00128079
Dr.5094.1.S1_at	smu1	smu-1 suppressor of mec-8 and unc-52 homolog (C. elegans)	0.222833	0.691433	0.4686	0.886667	0.663833	0.195233	0.396933	0.1741	-0.2945	-0.489733	13.6893	0.000128042	0.00128079
Dr.13131.1.S1_at	saa	serum amyloid A	3.92173	2.15317	-1.76857	1.15443	-2.7673	-0.998733	1.9284	-1.99333	-0.224767	0.773967	13.6754	0.000128716	0.00128518
Dr.10127.1.A1_at	efna5a	ephrin A5a	-1.85093	0.4218	2.27273	0.3342	2.18513	-0.0876	0.7067	2.55763	0.2849	0.3725	13.6288	0.000130996	0.00130571
Dr.2251.1.A1_at	golim4a	golgi integral membrane protein 4a	0.123233	0.869967	0.746733	0.837033	0.7138	-0.0329333	0.673367	0.550133	-0.1966	-0.163667	13.6172	0.00013157	0.00130729
Dr.13966.1.S1_at	slc15a4	solute carrier family 15, member 4	0.688033	1.87943	1.1914	2.11027	1.42223	0.230833	0.208933	-0.4791	-1.6705	-1.90133	13.612	0.000131826	0.00130729
Dr.12771.1.A1_at	slc30a9	solute carrier family 30 (zinc transporter), member 9	-0.1917	-0.8369	-0.6452	-0.564533	-0.372833	0.272367	-0.222767	-0.0310667	0.614133	0.341767	13.615	0.00013168	0.00130729
Dr.12839.1.S1_at	zgc:171674	zgc:171674	-0.2964	-0.747133	-0.450733	-0.294033	0.00236667	0.4531	-1.26673	-0.970333	-0.5196	-0.9727	13.592	0.000132829	0.001315
Dr.13768.1.A1_at	arl2	ADP-ribosylation factor-like 2	0.5089	0.152367	-0.356533	-0.135133	-0.644033	-0.2875	-0.2561	-0.765	-0.408467	-0.120967	13.5511	0.000134902	0.00132062
Dr.10393.1.A1_at	ca5	Carbonic anhydrase V	-0.8508	-0.498333	0.352467	0.126733	0.977533	0.625067	-0.862267	-0.0114667	-0.363933	-0.989	13.5607	0.000134408	0.00132062
Dr.1044.1.S1_at	cyc1	cytochrome c-1	-0.127067	-0.416233	-0.289167	-0.5692	-0.442133	-0.152967	-0.0535	0.0735667	0.362733	0.5157	13.5535	0.000134779	0.00132062
Dr.5037.1.A1_at	ftr82	finTRIM family, member 82	-0.737667	0.429267	1.16693	0.4536	1.19127	0.0243333	-0.214533	0.523133	-0.6438	-0.668133	13.5354	0.000135704	0.00132062
Dr.19766.1.A1_at	nif3l1	NIF3 NGG1 interacting factor 3-like 1 (S. cerevisiae)	-0.0660333	-0.574767	-0.508733	-0.8598	-0.793767	-0.285033	-0.187933	-0.1219	0.386833	0.671867	13.5399	0.000135475	0.00132062
Dr.12878.1.S1_x_at	ogt.2	O-linked N-acetylglucosamine (GlcNAc) transferase (UDP-N-acetylglucosamine:polypeptide-N-acetylglucosaminyl transferase) 2	-0.765667	-0.379067	0.3866	-0.212583	0.553083	0.166483	0.348583	1.11425	0.72765	0.561167	13.5414	0.000135399	0.00132062
Dr.5980.1.S1_at	psmd13	proteasome (prosome, macropain) 26S subunit, non-ATPase, 13	0.4967	-0.00256667	-0.499267	-0.3567	-0.8534	-0.354133	0.146167	-0.350533	0.148733	0.502867	13.5563	0.000134636	0.00132062
Dr.12365.1.A1_at	rps6ka3a	ribosomal protein S6 kinase, polypeptide 3a	1.1284	1.08237	-0.0460333	0.34565	-0.78275	-0.736717	0.14555	-0.98285	-0.936817	-0.2001	13.5553	0.000134687	0.00132062
Dr.10893.1.A1_at	sara2	SAR1a gene homolog 2 (S. cerevisiae)	0.456833	0.9576	0.500767	1.01547	0.558633	0.0578667	0.536433	0.0796	-0.421167	-0.479033	13.5567	0.000134614	0.00132062
Dr.369.1.A1_at	sfpq	splicing factor proline/glutamine rich (polypyrimidine tract binding protein associated)	-0.8747	-0.262733	0.611967	-0.266833	0.607867	-0.0041	0.1806	1.0553	0.443333	0.447433	13.5319	0.000135883	0.00132062
Dr.23700.1.A1_at	wu:fb55h10	wu:fb55h10	-0.966133	-0.773833	0.1923	-0.570867	0.395267	0.202967	-0.5156	0.450533	0.258233	0.0552667	13.5416	0.000135385	0.00132062
Dr.742.1.S1_at	tgfbi	transforming growth factor, beta-induced	1.90633	1.45427	-0.452067	1.18393	-0.7224	-0.270333	0.413133	-1.4932	-1.04113	-0.7708	13.5133	0.000136846	0.00132777
Dr.18590.1.A1_at	smchd1	structural maintenance of chromosomes flexible hinge domain containing 1	-0.8252	0.184433	1.00963	0.542133	1.36733	0.3577	0.0637333	0.888933	-0.1207	-0.4784	13.4882	0.000138159	0.00133828
Dr.14849.1.S1_at	myl6	myosin, light chain 6, alkali, smooth muscle and non-muscle	0.0413	0.504367	0.463067	0.5815	0.5402	0.0771333	0.726467	0.685167	0.2221	0.144967	13.4789	0.000138649	0.00133904
Dr.14679.1.A1_s_at	psen1	presenilin 1	0.668433	0.932217	0.263783	0.80655	0.138117	-0.125667	0.745717	0.0772833	-0.1865	-0.0608333	13.478	0.000138695	0.00133904
Dr.25185.2.S1_a_at	si:busm1-79m10.1	si:busm1-79m10.1	-1.22953	-0.371667	0.857867	-0.29385	0.935683	0.0778167	0.0724167	1.30195	0.444083	0.366267	13.4539	0.000139974	0.00134916
Dr.14639.1.S1_at	pcbd1	6-pyruvoyl-tetrahydropterin synthase/dimerization cofactor of hepatocyte nuclear factor 1 alpha (TCF1)	1.21607	0.713333	-0.502733	0.468767	-0.7473	-0.244567	0.190533	-1.02553	-0.5228	-0.278233	13.422	0.000141688	0.00136173
Dr.13404.1.A1_at	uck2a	uridine-cytidine kinase 2a	0.976633	0.0826667	-0.893967	0.318533	-0.6581	0.235867	-0.0114833	-0.988117	-0.09415	-0.330017	13.421	0.000141745	0.00136173
Dr.26333.1.A1_at	brd2a	bromodomain-containing 2a	-0.666183	-0.4675	0.198683	0.00485	0.671033	0.47235	-0.15755	0.508633	0.30995	-0.1624	13.4108	0.000142297	0.00136462
Dr.12055.1.S1_at	cebpa	CCAAT/enhancer binding protein (C/EBP), alpha	1.67987	2.05277	0.3729	2.374	0.694133	0.321233	0.6733	-1.00657	-1.37947	-1.7007	13.4068	0.000142513	0.00136462
Dr.15790.1.S1_at	trim55b	tripartite motif-containing 55b	-0.818267	-1.00797	-0.1897	-0.791567	0.0267	0.2164	-0.455433	0.362833	0.552533	0.336133	13.3801	0.000143979	0.0013764
Dr.6680.1.S1_at	mknk2a	MAP kinase-interacting serine/threonine kinase 2a	-0.607867	0.183733	0.7916	0.800267	1.40813	0.616533	0.723767	1.33163	0.540033	-0.0765	13.3561	0.000145308	0.00138684
Dr.25952.1.A1_s_at	vldlr	very low density lipoprotein receptor	-0.655317	-1.37508	-0.719767	-1.73605	-1.08073	-0.360967	-0.106867	0.54845	1.26822	1.62918	13.3425	0.000146068	0.00139182
Dr.11976.1.A1_at	si:dkey-15j16.4	si:dkey-15j16.4	0.415433	0.840867	0.425433	1.15283	0.7374	0.311967	0.2446	-0.170833	-0.596267	-0.908233	13.3069	0.000148079	0.00140868
Dr.16444.1.A1_at	wu:fc06f12	wu:fc06f12	0.0302333	-0.420367	-0.4506	-0.355333	-0.385567	0.0650333	0.222867	0.192633	0.643233	0.5782	13.299	0.000148528	0.00141065
Dr.11064.1.A1_at	aplp1	amyloid beta (A4) precursor-like protein 1	-0.5815	1.04817	1.62967	0.6063	1.1878	-0.441867	0.710033	1.29153	-0.338133	0.103733	13.2845	0.000149356	0.00141502
Dr.28.2.A1_at	badb	BCL2-antagonist of cell death b	0.504967	0.9287	0.423733	0.442667	-0.0623	-0.486033	0.179833	-0.325133	-0.748867	-0.262833	13.2657	0.000150441	0.00141502
Dr.9122.1.S1_at	ccl25b	chemokine (C-C motif) ligand 25b	1.34627	1.4735	0.127233	1.83353	0.487267	0.360033	0.762133	-0.584133	-0.711367	-1.0714	13.2707	0.000150151	0.00141502
Dr.4833.7.S1_at	fb06f03	high-mobility group nucleosome binding domain 1-like	-0.567067	0.748133	1.3152	1.15113	1.7182	0.403	0.1074	0.674467	-0.640733	-1.04373	13.276	0.000149846	0.00141502
Dr.23801.1.A1_at	rrm2b	ribonucleotide reductase M2 b	-0.6789	-1.22483	-0.545933	-1.3472	-0.6683	-0.122367	-0.513	0.1659	0.711833	0.8342	13.2824	0.000149476	0.00141502
Dr.22432.1.A1_at	tmed1b	transmembrane emp24 protein transport domain containing 1b	0.684933	0.757967	0.0730333	1.35923	0.6743	0.601267	0.254133	-0.4308	-0.503833	-1.1051	13.2689	0.000150258	0.00141502
Dr.14783.1.S1_at	atp6v1c1a	ATPase, H+ transporting, lysosomal, V1 subunit C, isoform 1a	1.28217	0.5593	-0.722867	0.113867	-1.1683	-0.445433	0.259033	-1.02313	-0.300267	0.145167	13.2484	0.00015145	0.00142222
Dr.10331.1.S1_at	cry4	cryptochrome 4	-1.2006	-1.27763	-0.0770333	-1.48303	-0.282433	-0.2054	-0.0942	1.1064	1.18343	1.38883	13.2301	0.000152524	0.00143
Dr.9798.1.A1_at	yars	tyrosyl-tRNA synthetase	0.7579	0.0880667	-0.669833	-0.157817	-0.915717	-0.245883	-0.0443333	-0.802233	-0.1324	0.113483	13.2209	0.000153067	0.00143279
Dr.22367.1.A1_at	zgc:110091	zgc:110091	-0.2886	-0.416367	-0.127767	-0.0072	0.2814	0.409167	-0.6164	-0.3278	-0.200033	-0.6092	13.2111	0.000153644	0.00143589
Dr.12366.2.A1_at	ets1a	v-ets erythroblastosis virus E26 oncogene homolog 1a	-0.9292	-1.11137	-0.182167	-0.8974	0.0318	0.213967	-0.806133	0.123067	0.305233	0.0912667	13.1991	0.00015436	0.00143938
DrAffx.1.53.S1_at	lyar	Ly1 antibody reactive homolog (mouse)	0.599367	-0.0530333	-0.6524	0.394733	-0.204633	0.447767	-0.3026	-0.901967	-0.249567	-0.697333	13.1925	0.000154755	0.00143938
Dr.1964.1.A1_at	ptpn13	protein tyrosine phosphatase, non-receptor type 13	-0.1319	0.689433	0.821333	0.906367	1.03827	0.216933	-0.0680667	0.0638333	-0.7575	-0.974433	13.1866	0.000155108	0.00143938
Dr.12328.1.A1_at	sb:cb54	sb:cb54	-0.484933	-0.5657	-0.0807667	-1.11767	-0.632733	-0.551967	-0.0273333	0.4576	0.538367	1.09033	13.1843	0.000155249	0.00143938
Dr.4546.1.A1_at	slc35a4	solute carrier family 35, member A4	-0.687967	-0.8362	-0.148233	-1.0288	-0.340833	-0.1926	-0.512933	0.175033	0.323267	0.515867	13.1907	0.000154865	0.00143938
Dr.1839.1.A1_at	slc39a3	solute carrier family 39 (zinc transporter), member 3	0.963967	0.422267	-0.5417	0.362567	-0.6014	-0.0597	0.0905333	-0.873433	-0.331733	-0.272033	13.16	0.000156715	0.00145067
Dr.5520.1.S1_at	acaa2	acetyl-CoA acyltransferase 2	-0.471567	-0.644567	-0.173	-0.6383	-0.166733	0.00626667	-0.0875667	0.384	0.557	0.550733	13.129	0.000158609	0.00146496
Dr.17448.1.S1_at	psmd6	proteasome (prosome, macropain) 26S subunit, non-ATPase, 6	0.4879	-0.00706667	-0.494967	-0.307667	-0.795567	-0.3006	0.0179333	-0.469967	0.025	0.3256	13.1266	0.00015876	0.00146496
Dr.17774.2.A1_at	rgs13	regulator of G-protein signaling 13	1.67533	1.8711	0.195767	1.83453	0.1592	-0.0365667	1.09713	-0.5782	-0.773967	-0.7374	13.1176	0.000159316	0.00146777
Dr.5617.1.A1_at	ifrd1	interferon-related developmental regulator 1	-0.733167	-1.0048	-0.271633	-0.701767	0.0314	0.303033	-0.0944	0.638767	0.9104	0.607367	13.1077	0.000159928	0.00147109
Dr.18386.1.A1_at	LOC568308	nucleotide exchange factor SIL1-like	0.862667	0.415233	-0.447433	0.526267	-0.3364	0.111033	0.00253333	-0.860133	-0.4127	-0.523733	13.0967	0.000160615	0.00147508
Dr.10615.1.A1_at	hipk3b	homeodomain interacting protein kinase 3b	-0.40765	-0.146983	0.260667	0.156067	0.563717	0.30305	-0.537233	-0.129583	-0.39025	-0.6933	13.0913	0.000160952	0.00147585
Dr.8500.1.A1_at	znf622	zinc finger protein 622	0.769867	0.133067	-0.6368	-0.1674	-0.937267	-0.300467	-0.2272	-0.997067	-0.360267	-0.0598	13.0737	0.000162059	0.00148368
Dr.2243.1.A1_at	wu:fc50e08	wu:fc50e08	-0.531233	0.9265	1.45773	0.945367	1.4766	0.0188667	0.5334	1.06463	-0.3931	-0.411967	13.0577	0.000163074	0.00149063
Dr.17988.1.A1_at	fastkd1	FAST kinase domains 1	0.656433	0.321033	-0.3354	0.838533	0.1821	0.5175	0.263733	-0.3927	-0.0573	-0.5748	13.0399	0.000164206	0.00149864
Dr.10648.1.S1_at	cbr1l	carbonyl reductase 1-like	0.561	1.3088	0.7478	0.642033	0.0810333	-0.666767	0.556767	-0.00423333	-0.752033	-0.0852667	13.0279	0.000164982	0.00149869
Dr.4988.1.S1_at	dag1	dystroglycan 1	-0.140533	0.295133	0.435667	-0.113133	0.0274	-0.408267	0.628667	0.7692	0.333533	0.7418	13.03	0.000164846	0.00149869
Dr.4392.1.A1_at	lzts2a	leucine zipper, putative tumor suppressor 2a	-0.939867	-0.2521	0.687767	-0.101533	0.838333	0.150567	-0.0945333	0.845333	0.157567	0.007	13.0342	0.000164573	0.00149869
Dr.8744.1.A1_at	actr2a	ARP2 actin-related protein 2a homolog (yeast)	1.21483	0.932311	-0.282522	0.364478	-0.850356	-0.567833	0.4427	-0.772133	-0.489611	0.0782222	13.0116	0.000166032	0.00149891
Dr.21483.1.S1_at	LOC100333062	uncharacterized LOC100333062	0.542967	1.09113	0.548167	0.5071	-0.0358667	-0.584033	0.1656	-0.377367	-0.925533	-0.3415	13.0138	0.000165895	0.00149891
Dr.15993.1.S1_at	vps26bl	vacuolar protein sorting 26 homolog B, like	0.816367	0.152967	-0.6634	-0.0124	-0.828767	-0.165367	-0.536433	-1.3528	-0.6894	-0.524033	13.0142	0.000165868	0.00149891
Dr.11604.1.A1_at	znf292b	zinc finger protein 292b	0.277133	-0.140933	-0.418067	-0.717533	-0.994667	-0.5766	-0.146567	-0.4237	-0.00563333	0.570967	13.0134	0.000165916	0.00149891
Dr.1529.1.A1_at	eif2b4	eukaryotic translation initiation factor 2B, subunit 4 delta	0.0383	-0.591567	-0.629867	-0.6998	-0.7381	-0.108233	-0.365233	-0.403533	0.226333	0.334567	13.0044	0.000166504	0.00150084
Dr.18300.1.S1_at	tsr2	TSR2, 20S rRNA accumulation, homolog (S. cerevisiae)	0.6726	-0.150167	-0.822767	0.457567	-0.215033	0.607733	-0.573233	-1.24583	-0.423067	-1.0308	12.9976	0.000166949	0.00150254
Dr.6141.1.S1_a_at	ighm	immunoglobulin heavy constant mu	-0.481733	0.593167	1.0749	2.09053	2.57227	1.49737	2.24307	2.7248	1.6499	0.152533	12.9933	0.000167228	0.00150274
Dr.19974.1.S1_at	arhgdig	Rho GDP dissociation inhibitor (GDI) gamma	1.5363	1.81575	0.27945	1.19542	-0.340883	-0.620333	0.299033	-1.23727	-1.51672	-0.896383	12.985	0.00016777	0.00150529
Dr.9565.1.S1_at	enc1	ectodermal-neural cortex (with BTB-like domain)	-0.105467	0.0758333	0.1813	-0.5721	-0.466633	-0.647933	-0.638867	-0.5334	-0.7147	-0.0667667	12.9725	0.000168596	0.00151038
Dr.19967.1.S1_at	nudc	nuclear distribution gene C homolog	0.578867	0.0366	-0.542267	0.0288333	-0.550033	-0.00776667	0.132867	-0.446	0.0962667	0.104033	12.9683	0.000168876	0.00151058
Dr.26463.1.S1_at	bmi1b	B lymphoma Mo-MLV insertion region 1b	0.350433	0.386633	0.0362	-0.1166	-0.467033	-0.503233	-0.354267	-0.7047	-0.7409	-0.237667	12.9559	0.000169698	0.00151561
Dr.5364.1.A1_at	slc38a3	solute carrier family 38, member 3	-0.599767	0.466167	1.06593	0.744167	1.34393	0.278	0.0355333	0.6353	-0.430633	-0.708633	12.9355	0.000171063	0.00152546
Dr.1116.1.S1_at	s100v2	S100 calcium binding protein V2	-0.473867	0.6131	1.08697	0.427533	0.9014	-0.185567	0.0774	0.551267	-0.5357	-0.350133	12.9148	0.000172458	0.00153358
Dr.15737.1.S1_at	zgc:56576	zgc:56576	0.129967	-0.229833	-0.3598	-0.374133	-0.5041	-0.1443	-0.661067	-0.791033	-0.431233	-0.286933	12.9142	0.000172498	0.00153358
Dr.12263.1.A1_at	sdpra	serum deprivation response a	-2.13793	-1.79133	0.3466	-1.05337	1.08457	0.737967	-0.905967	1.23197	0.885367	0.1474	12.9031	0.000173253	0.00153795
Dr.9146.1.S1_at	wu:fj59b03	wu:fj59b03	-0.216267	0.620067	0.836333	0.922333	1.1386	0.302267	-0.160233	0.0560333	-0.7803	-1.08257	12.8898	0.00017416	0.00154365
Dr.12369.1.A1_at	sult2st1	sulfotransferase family 2, cytosolic sulfotransferase 1	-1.29023	-1.5666	-0.276367	-0.9025	0.387733	0.6641	-0.686867	0.603367	0.879733	0.215633	12.8767	0.000175064	0.00154931
Dr.22334.1.S1_at	ms4a17a.11	membrane-spanning 4-domains, subfamily A, member 17A.11	0.680967	1.65137	0.9704	1.69707	1.0161	0.0457	0.728567	0.0476	-0.9228	-0.9685	12.872	0.000175387	0.00154983
Dr.4667.1.A1_at	slc39a9	solute carrier family 39 (zinc transporter), member 9	0.347733	0.648433	0.3007	0.9514	0.603667	0.302967	-0.0166667	-0.3644	-0.6651	-0.968067	12.8668	0.000175751	0.0015507
Dr.25752.1.A1_at	cnn3b	calponin 3, acidic b	-0.1958	1.32527	1.52107	1.06577	1.26157	-0.2595	1.30587	1.50167	-0.0194	0.2401	12.8474	0.000177097	0.0015582
Dr.14988.1.S1_at	snrpd3	small nuclear ribonucleoprotein D3 polypeptide	1.07963	0.807667	-0.271967	0.183433	-0.8962	-0.624233	0.5394	-0.540233	-0.268267	0.355967	12.8469	0.000177135	0.0015582
Dr.24323.1.S1_at	ebag9	estrogen receptor binding site associated, antigen, 9	0.680233	0.297667	-0.382567	0.280667	-0.399567	-0.017	-0.101067	-0.7813	-0.398733	-0.381733	12.8276	0.00017849	0.00156776
Dr.10051.1.A1_at	ccng2	cyclin G2	-1.38143	-0.840667	0.540767	-0.739217	0.642217	0.10145	0.19585	1.57728	1.03652	0.935067	12.8203	0.000179004	0.00156991
Dr.7605.1.A1_at	csrnp2	cysteine-serine-rich nuclear protein 2	-0.8401	-0.728733	0.111367	-0.197167	0.642933	0.531567	-0.691533	0.148567	0.0372	-0.494367	12.7942	0.000180862	0.00158383
Dr.3432.1.S1_at	capg	capping protein (actin filament), gelsolin-like	2.84297	2.07543	-0.767533	0.973367	-1.8696	-1.10207	1.62867	-1.2143	-0.446767	0.6553	12.7835	0.000181632	0.00158819
Dr.6142.1.A1_at	si:dkey-180p18.9	si:dkey-180p18.9	0.321933	0.8832	0.561267	1.21167	0.889733	0.328467	0.0827	-0.239233	-0.8005	-1.12897	12.775	0.000182249	0.00158901
Dr.25458.2.S1_at	srsf5a	serine/arginine-rich splicing factor 5a	-0.6109	-0.502033	0.108867	-0.554067	0.0568333	-0.0520333	0.000966667	0.611867	0.503	0.555033	12.7747	0.000182269	0.00158901
Dr.431.1.S1_at	her6	hairy-related 6	-0.692	-0.596233	0.0957667	-0.1142	0.5778	0.482033	-0.6353	0.0567	-0.0390667	-0.5211	12.7632	0.000183098	0.00159385
Dr.17284.1.A1_at	ptpn4b	protein tyrosine phosphatase, non-receptor type 4, b	-1.00887	-1.13583	-0.126967	-0.646433	0.362433	0.4894	0.422133	1.431	1.55797	1.06857	12.7434	0.000184543	0.00160404
Dr.17703.1.A1_at	eif2d	eukaryotic translation initiation factor 2D	0.0356667	-0.782967	-0.818633	-0.598167	-0.633833	0.1848	-0.342867	-0.378533	0.4401	0.2553	12.7187	0.000186367	0.0016153
Dr.25364.1.A1_s_at	hk1	hexokinase 1	-0.285517	-0.5584	-0.272883	-0.573333	-0.287817	-0.0149333	0.101417	0.386933	0.659817	0.67475	12.716	0.00018657	0.0016153
Dr.786.1.S1_at	psma2 /// si:rp71-45k5.4	proteasome (prosome, macropain) subunit, alpha type, 2 /// si:rp71-45k5.4	0.953033	0.848467	-0.104567	0.467767	-0.485267	-0.3807	0.2015	-0.751533	-0.646967	-0.266267	12.7109	0.000186945	0.0016153
Dr.7221.1.A1_at	wdr37	WD repeat domain 37	-0.282633	-0.761	-0.478367	-0.379633	-0.097	0.381367	0.188433	0.471067	0.949433	0.568067	12.7139	0.00018672	0.0016153
Dr.5906.1.A1_at	trmt5	TRM5 tRNA methyltransferase 5 homolog (S. cerevisiae)	0.4231	0.4835	0.0604	0.615967	0.192867	0.132467	0.0487667	-0.374333	-0.434733	-0.5672	12.6651	0.000190389	0.00164263
Dr.2411.1.A1_at	sgut1	SGT1, suppressor of G2 allele of SKP1 (S. cerevisiae)	-0.0338167	0.3921	0.425917	0.616533	0.65035	0.224433	-0.200433	-0.166617	-0.592533	-0.816967	12.6583	0.000190905	0.00164465
Dr.14818.1.A1_at	znrd1	zinc ribbon domain containing 1	0.9222	0.198267	-0.723933	0.5341	-0.3881	0.335833	0.0256	-0.8966	-0.172667	-0.5085	12.6435	0.000192044	0.00165203
Dr.5031.1.S1_at	ptges3a	prostaglandin E synthase 3a (cytosolic)	0.192733	0.0592	-0.133533	0.274433	0.0817	0.215233	-0.400833	-0.593567	-0.460033	-0.675267	12.637	0.000192538	0.00165385
Dr.12425.1.S1_at	zgc:92533	zgc:92533	-0.33965	0.525683	0.865333	0.513967	0.853617	-0.0117167	-0.282217	0.0574333	-0.8079	-0.796183	12.6318	0.000192939	0.00165485
Dr.3596.1.A1_at	ampd2	adenosine monophosphate deaminase 2 (isoform L)	-0.965767	0.3502	1.31597	0.666633	1.6324	0.316433	0.639667	1.60543	0.289467	-0.0269667	12.6168	0.000194101	0.00165752
Dr.10271.1.A1_at	snx2	sorting nexin 2	0.718767	0.353183	-0.365583	-0.158483	-0.87725	-0.511667	0.0978	-0.620967	-0.255383	0.256283	12.6184	0.000193978	0.00165752
Dr.7289.1.S1_at	usp42	ubiquitin specific peptidase 42	-0.3237	-0.691567	-0.367867	0.0254667	0.349167	0.717033	-0.907433	-0.583733	-0.215867	-0.9329	12.623	0.000193618	0.00165752
Dr.5544.2.S1_a_at	bmi1a	B lymphoma Mo-MLV insertion region 1a	0.682667	0.364	-0.318667	0.2362	-0.446467	-0.1278	-0.28	-0.962667	-0.644	-0.5162	12.6128	0.000194414	0.00165777
Dr.5047.1.A1_at	tmem161a	transmembrane protein 161A	-0.0438333	-0.500333	-0.4565	-0.6446	-0.600767	-0.144267	-0.0236333	0.0202	0.4767	0.620967	12.6042	0.000195083	0.00166105
Dr.5242.1.A1_at	LOC100537249 /// wu:fc15a01	tensin-like C1 domain-containing phosphatase-like /// wu:fc15a01	-1.03747	-0.5567	0.480767	-0.3716	0.665867	0.1851	-0.0834667	0.954	0.473233	0.288133	12.5871	0.000196427	0.00166763
Dr.4376.1.S1_at	npc2	Niemann-Pick disease, type C2	0.736733	1.0866	0.349867	0.552767	-0.183967	-0.533833	0.172933	-0.5638	-0.913667	-0.379833	12.5903	0.000196173	0.00166763
Dr.6228.1.S1_at	atf1	activating transcription factor 1	0.4309	0.6616	0.2307	0.739033	0.308133	0.0774333	-0.343867	-0.774767	-1.00547	-1.0829	12.5831	0.000196741	0.00166787
Dr.10354.1.A1_at	zgc:92203	zgc:92203	0.827567	0.4122	-0.415367	0.424633	-0.402933	0.0124333	-0.390867	-1.21843	-0.803067	-0.8155	12.5722	0.000197606	0.00167278
Dr.22923.1.A1_at	sypl2b	synaptophysin-like 2b	1.01367	1.13507	0.1214	0.827933	-0.185733	-0.307133	-0.0143667	-1.02803	-1.14943	-0.8423	12.5236	0.0002015	0.00170327
Dr.2200.1.A1_at	map3k4	mitogen activated protein kinase kinase kinase 4	0.903567	0.551383	-0.352183	0.160917	-0.74265	-0.390467	0.360783	-0.542783	-0.1906	0.199867	12.5127	0.000202389	0.00170339
Dr.4323.1.A1_at	nmt1a	N-myristoyltransferase 1a	0.730967	0.542567	-0.1884	0.9517	0.220733	0.409133	0.315633	-0.415333	-0.226933	-0.636067	12.5132	0.000202344	0.00170339
Dr.15281.1.A1_at	timp2b	tissue inhibitor of metalloproteinase 2b	3.33515	2.51732	-0.817833	1.25457	-2.08058	-1.26275	1.64622	-1.68893	-0.8711	0.39165	12.5197	0.000201821	0.00170339
Dr.24952.3.S1_at	LOC100006019	similar to zinc finger protein 40	0.0471667	0.0656667	0.0185	0.6523	0.605133	0.586633	-0.252867	-0.300033	-0.318533	-0.905167	12.4517	0.000207431	0.00174081
Dr.25133.1.S1_at	mcl1b	myeloid cell leukemia sequence 1b	0.533067	1.14033	0.607267	1.2712	0.738133	0.130867	0.475333	-0.0577333	-0.665	-0.795867	12.452	0.000207409	0.00174081
Dr.99.1.S1_at	bscv	bscv (C20orf3) homolog	-0.433967	-0.733233	-0.299267	-0.759233	-0.325267	-0.026	-0.154467	0.2795	0.578767	0.604767	12.4477	0.00020777	0.00174116
Dr.11428.1.A1_at	svila	supervillin a	-0.6679	-0.503333	0.164567	-0.40955	0.25835	0.0937833	0.25235	0.92025	0.755683	0.6619	12.4436	0.000208113	0.00174153
Dr.20115.1.S1_at	cfl1	cofilin 1 (non-muscle)	1.81543	2.36557	0.550133	-0.274733	-2.09017	-2.6403	-0.551567	-2.367	-2.91713	-0.276833	12.4294	0.000209309	0.00174904
Dr.4550.1.A1_at	rgmd	RGM domain family, member D	-0.7001	-0.5563	0.1438	-0.535933	0.164167	0.0203667	-0.442967	0.257133	0.113333	0.0929667	12.4218	0.00020996	0.00175197
Dr.10840.1.S1_at	mapre1a	microtubule-associated protein, RP/EB family, member 1a	1.43413	1.30967	-0.124467	1.22053	-0.2136	-0.0891333	0.523367	-0.910767	-0.7863	-0.697167	12.3963	0.000212137	0.00176761
Dr.10742.2.S1_a_at	hspbp1	HSPA (heat shock 70kDa) binding protein, cytoplasmic cochaperone 1	0.631733	0.246233	-0.3855	0.986333	0.3546	0.7401	0.191367	-0.440367	-0.0548667	-0.794967	12.3882	0.000212834	0.00176898
Dr.5599.1.S1_at	spcs2	signal peptidase complex subunit 2 homolog (S. cerevisiae)	1.22067	0.906767	-0.3139	1.17123	-0.0494333	0.264467	0.3977	-0.822967	-0.509067	-0.773533	12.3874	0.000212907	0.00176898
Dr.16793.1.A1_at	fam203a	family with sequence similarity 203, member A	0.9697	-0.581667	-1.55137	0.277167	-0.692533	0.858833	-0.140067	-1.10977	0.4416	-0.417233	12.3754	0.000213946	0.00177005
Dr.6082.1.A1_at	slc4a2b	solute carrier family 4, anion exchanger, member 2b	2.46923	2.74917	0.279933	2.24617	-0.223067	-0.503	1.20197	-1.26727	-1.5472	-1.0442	12.3817	0.000213399	0.00177005
Dr.2726.1.S1_at	usp44	ubiquitin specific peptidase 44	-0.5281	-0.893733	-0.365633	-0.607433	-0.0793333	0.2863	-0.627933	-0.0998333	0.2658	-0.0205	12.3754	0.000213946	0.00177005
Dr.13238.1.A1_at	nadkd1	NAD kinase domain containing 1	-0.4319	-1.15783	-0.725933	-1.55863	-1.12673	-0.4008	-0.4942	-0.0623	0.663633	1.06443	12.3609	0.000215207	0.00177797
Dr.7282.1.A1_at	iqgap2	IQ motif containing GTPase activating protein 2	0.6889	0.946367	0.257467	0.813633	0.124733	-0.132733	0.372667	-0.316233	-0.5737	-0.440967	12.3529	0.000215915	0.0017813
Dr.1398.1.S1_at	zgc:56095	zgc:56095	0.3802	1.56443	1.18423	1.23577	0.855567	-0.328667	0.825933	0.445733	-0.7385	-0.409833	12.3408	0.000216976	0.00178753
Dr.3804.2.A1_a_at	LOC100147923 /// zgc:55891	v-type proton ATPase 116 kDa subunit a isoform 3-like /// zgc:55891	3.08337	3.54077	0.4574	2.7653	-0.318067	-0.775467	1.74763	-1.33573	-1.79313	-1.01767	12.3303	0.000217907	0.00178763
Dr.14651.1.A1_at	LOC100535268 /// rhot1a	mitochondrial Rho GTPase 1-A-like /// ras homolog gene family, member T1a	-0.607967	-0.946667	-0.3387	-0.991567	-0.3836	-0.0449	-0.0446	0.563367	0.902067	0.946967	12.3326	0.000217705	0.00178763
Dr.16171.1.A1_at	myoz1b	myozenin 1b	-1.73323	-2.32093	-0.5877	-1.73237	0.000866667	0.588567	-1.0915	0.641733	1.22943	0.640867	12.3337	0.00021761	0.00178763
Dr.16743.1.A1_at	zgc:65895	zgc:65895	-0.939533	-0.999033	-0.0595	-0.8489	0.0906333	0.150133	-0.530733	0.4088	0.4683	0.318167	12.3187	0.000218943	0.00179361
Dr.10553.1.S1_at	hk2 /// LOC100329357 /// LOC100536576	hexokinase 2 /// hexokinase-2-like /// hexokinase-2-like	3.62387	1.7368	-1.88707	1.50597	-2.1179	-0.230833	0.798	-2.82587	-0.9388	-0.707967	12.3113	0.000219602	0.00179649
Dr.18074.1.S1_at	cd99l2	CD99 antigen-like 2	-0.6688	-0.808267	-0.139467	-0.755417	-0.0866167	0.05285	-0.05445	0.61435	0.753817	0.700967	12.2963	0.000220946	0.00179993
Dr.6816.1.S1_at	si:ch211-251j10.5	si:ch211-251j10.5	-0.757867	-0.490333	0.267533	-0.748133	0.00973333	-0.2578	-0.439267	0.3186	0.0510667	0.308867	12.2978	0.000220818	0.00179993
Dr.12659.1.S1_at	strumpellin	strumpellin	0.7563	0.588367	-0.167933	0.1515	-0.6048	-0.436867	0.0988	-0.6575	-0.489567	-0.0527	12.3028	0.000220365	0.00179993
Dr.12980.1.A1_at	si:ch211-214j24.7	si:ch211-214j24.7	0.514433	0.0652	-0.449233	-0.189867	-0.7043	-0.255067	-0.0536667	-0.5681	-0.118867	0.1362	12.2834	0.000222117	0.00180443
Dr.13867.1.A1_at	zgc:63480	zgc:63480	1.11033	1.34707	0.236733	1.25737	0.147033	-0.0897	0.2015	-0.908833	-1.14557	-1.05587	12.2841	0.000222056	0.00180443
Dr.1745.1.S1_at	ercc3	excision repair cross-complementing rodent repair deficiency, complementation group 3	-0.107767	-0.345267	-0.2375	0.518267	0.626033	0.863533	-0.326933	-0.219167	0.0183333	-0.8452	12.2746	0.00022292	0.00180669
Dr.13814.1.S1_at	gspt1	G1 to S phase transition 1	-0.4409	-0.987367	-0.546467	-0.5287	-0.0878	0.458667	-0.828133	-0.387233	0.159233	-0.299433	12.2735	0.000223014	0.00180669
Dr.477.1.S1_at	hp1bp3	heterochromatin protein 1, binding protein 3	-0.273167	0.255667	0.528833	0.155533	0.4287	-0.100133	0.438	0.711167	0.182333	0.282467	12.2696	0.000223376	0.00180712
Dr.26404.3.S1_at	LOC564072	uncharacterized LOC564072	-1.0533	-0.354367	0.698933	-0.351967	0.701333	0.0024	0.4793	1.5326	0.833667	0.831267	12.2577	0.000224466	0.00181342
Dr.10676.2.S1_at	gabrb2	gamma-aminobutyric acid (GABA) A receptor, beta 2	0.713333	-0.235833	-0.949167	-0.283967	-0.9973	-0.0481333	-0.0482333	-0.761567	0.1876	0.235733	12.2408	0.000226023	0.00181596
Dr.10477.1.S1_at	nsa2	NSA2 ribosome biogenesis homolog (S. cerevisiae)	-0.573433	-0.0946333	0.4788	0.2929	0.866333	0.387533	-0.322067	0.251367	-0.227433	-0.614967	12.2482	0.000225335	0.00181596
Dr.5429.1.S1_at	si:dkey-15h8.11	si:dkey-15h8.11	-1.50503	-1.3294	0.175633	-1.42897	0.0760667	-0.0995667	-1.03503	0.47	0.294367	0.393933	12.2415	0.000225959	0.00181596
Dr.7568.1.A1_at	slc38a2	solute carrier family 38, member 2	-1.22197	-0.574433	0.647533	-0.0047	1.21727	0.569733	-0.152833	1.06913	0.4216	-0.148133	12.2468	0.000225463	0.00181596
DrAffx.3.1.A1_at	otud4	OTU domain containing 4	-0.6936	-0.4872	0.2064	-0.883967	-0.190367	-0.396767	-0.517267	0.176333	-0.0300667	0.3667	12.1976	0.000230058	0.00184584
Dr.370.1.S1_at	atp6v1g1	ATPase, H+ transporting, V1 subunit G isoform 1	0.757333	0.2248	-0.532533	-0.285933	-1.04327	-0.510733	0.0269	-0.730433	-0.1979	0.312833	12.179	0.000231825	0.00185746
Dr.6107.1.S1_at	kat7	K(lysine) acetyltransferase 7	0.206433	-0.0675	-0.273933	0.288167	0.0817333	0.355667	-0.500267	-0.7067	-0.432767	-0.788433	12.1658	0.000233091	0.00186505
Dr.13947.1.S1_at	LOC100330171	uncharacterized LOC100330171	0.2599	-0.0959667	-0.355867	0.432167	0.172267	0.528133	-0.5848	-0.8447	-0.488833	-1.01697	12.1608	0.000233569	0.00186586
Dr.967.1.S1_at	mmp9	matrix metalloproteinase 9	3.80083	2.8662	-0.934633	2.66893	-1.1319	-0.197267	1.3702	-2.43063	-1.496	-1.29873	12.1581	0.000233831	0.00186586
Dr.9357.1.A1_at	aif1l	allograft inflammatory factor 1-like	1.8137	1.7894	-0.0243	1.25993	-0.553767	-0.529467	0.0770333	-1.73667	-1.71237	-1.1829	12.136	0.000235965	0.00186607
Dr.23357.1.A1_at	LOC100535968	uncharacterized LOC100535968	2.44903	3.66167	1.21263	2.52443	0.0754	-1.13723	0.62	-1.82903	-3.04167	-1.90443	12.143	0.000235284	0.00186607
Dr.23324.1.A1_at	mmp14b	matrix metalloproteinase 14b (membrane-inserted)	0.469233	1.90503	1.4358	1.7821	1.31287	-0.122933	1.30043	0.8312	-0.6046	-0.481667	12.1314	0.000236413	0.00186607
Dr.250.1.A1_at	si:dkey-92i17.2	si:dkey-92i17.2	-0.383433	-0.982733	-0.5993	-0.727033	-0.3436	0.2557	0.6886	1.07203	1.67133	1.41563	12.1461	0.000234984	0.00186607
Dr.23468.1.A1_at	twf1a	twinfilin, actin-binding protein, homolog 1a	0.973733	1.05293	0.0792	1.01677	0.0430333	-0.0361667	0.440833	-0.5329	-0.6121	-0.575933	12.1321	0.000236346	0.00186607
Dr.175.1.A1_at	zgc:103657	zgc:103657	-0.6051	-0.5604	0.0447	-0.466467	0.138633	0.0939333	-0.131733	0.473367	0.428667	0.334733	12.1439	0.000235201	0.00186607
Dr.25378.1.A1_at	zgc:110540	zgc:110540	0.0383667	1.19207	1.1537	0.462867	0.4245	-0.7292	1.4491	1.41073	0.257033	0.986233	12.134	0.000236164	0.00186607
Dr.18052.1.S1_at	znf593	zinc finger protein 593	-0.357333	-0.800367	-0.443033	-0.741267	-0.383933	0.0591	-0.744067	-0.386733	0.0563	-0.0028	12.1525	0.000234369	0.00186607
Dr.4077.1.A1_at	col6a3 /// LOC100538146 /// LOC100538229 /// LOC100538271	collagen, type VI, alpha 3 /// collagen alpha-3(VI) chain-like /// collagen alpha-3(VI) chain-like /// collagen alpha-3(VI) chain-like	-0.955733	1.17297	2.1287	1.11993	2.07567	-0.0530333	1.06987	2.0256	-0.1031	-0.0500667	12.1214	0.00023739	0.00187125
Dr.492.1.A1_at	wu:fa05f02	wu:fa05f02	-1.0215	0.0893	1.1108	0.426033	1.44753	0.336733	-0.285767	0.735733	-0.375067	-0.7118	12.0998	0.000239517	0.00188547
Dr.12605.1.S1_at	cdkn1b /// LOC100534692	cyclin-dependent kinase inhibitor 1b (p27, kip1) /// cyclin-dependent kinase inhibitor 1B-like	-0.64695	-0.136067	0.510883	0.4001	1.04705	0.536167	0.194383	0.841333	0.33045	-0.205717	12.0847	0.000241013	0.00188961
Dr.15534.1.A1_at	med24	mediator complex subunit 24	0.333433	-0.0372667	-0.3707	-0.6008	-0.934233	-0.563533	0.285467	-0.0479667	0.322733	0.886267	12.0883	0.000240661	0.00188961
Dr.15883.1.S1_at	ppp2r5eb	protein phosphatase 2, regulatory subunit B', epsilon isoform b	-0.827267	-0.714467	0.1128	-0.5632	0.264067	0.151267	0.2118	1.03907	0.926267	0.775	12.086	0.000240891	0.00188961
Dr.4713.1.S1_at	stau2	staufen, RNA binding protein, homolog 2 (Drosophila)	-1.0881	-0.732167	0.355933	-0.444467	0.643633	0.2877	-0.3119	0.7762	0.420267	0.132567	12.064	0.000243089	0.00190332
Dr.7829.1.A1_at	eno1b	enolase 1b, (alpha)	1.8671	0.670967	-1.19613	-0.145167	-2.01227	-0.816133	0.375533	-1.49157	-0.295433	0.5207	12.0468	0.00024483	0.00190928
Dr.683.1.A1_at	fam73a	family with sequence similarity 73, member A	-0.369133	-1.06277	-0.693633	-0.541633	-0.1725	0.521133	-0.468333	-0.0992	0.594433	0.0733	12.0472	0.000244791	0.00190928
Dr.4386.1.S1_s_at	wu:fe11f09	wu:fe11f09	0.9377	1.12723	0.189533	1.37037	0.432667	0.243133	0.371267	-0.566433	-0.755967	-0.9991	12.0515	0.000244352	0.00190928
Dr.26511.1.S1_at	rpl22l1	ribosomal protein L22-like 1	0.505733	0.5686	0.0628667	0.4777	-0.0280333	-0.0909	0.0273333	-0.4784	-0.541267	-0.450367	12.0391	0.000245614	0.00191268
Dr.14031.1.A1_at	tpm2	tropomyosin 2 (beta)	-0.3077	0.6178	0.9255	0.875333	1.18303	0.257533	0.279833	0.587533	-0.337967	-0.5955	12.0361	0.000245921	0.00191268
Dr.24461.1.A1_a_at	faah	fatty acid amide hydrolase	-0.214167	-0.9694	-0.755233	-1.16287	-0.9487	-0.193467	-0.290333	-0.0761667	0.679067	0.872533	12.0179	0.000247786	0.00191952
Dr.11707.2.A1_at	smox	spermine oxidase	0.0432	0.956233	0.913033	1.38817	1.34497	0.431933	0.641433	0.598233	-0.3148	-0.746733	12.0201	0.000247552	0.00191952
Dr.9221.1.S1_at	tra2b	transformer 2 beta homolog (Drosophila)	0.655233	0.539367	-0.115867	0.745533	0.0903	0.206167	0.255433	-0.3998	-0.283933	-0.4901	12.0184	0.000247728	0.00191952
Dr.9363.1.A1_at	LOC797430	collagen type IV alpha-3-binding protein-like	0.3452	-0.2776	-0.6228	-0.838667	-1.18387	-0.561067	-0.124067	-0.469267	0.153533	0.7146	11.9837	0.00025133	0.0019444
Dr.13234.1.S1_at	rpp14	ribonuclease P 14 subunit	-0.682867	-0.9168	-0.233933	-0.4454	0.237467	0.4714	-0.370867	0.312	0.545933	0.0745333	11.9637	0.00025343	0.00195805
Dr.6619.1.S1_at	pgd	phosphogluconate hydrogenase	1.14653	0.794967	-0.351567	0.5564	-0.590133	-0.238567	0.560033	-0.5865	-0.234933	0.00363333	11.9562	0.00025422	0.00196156
Dr.508.1.A1_at	wu:fa06f10	wu:fa06f10	-0.659133	-1.01287	-0.353733	-0.892033	-0.2329	0.120833	-0.605033	0.0541	0.407833	0.287	11.9374	0.000256227	0.00197265
Dr.3152.1.A1_at	wu:fb51f11	wu:fb51f11	-1.51353	-1.6386	-0.125067	-1.08783	0.4257	0.550767	-0.177567	1.33597	1.46103	0.910267	11.9364	0.000256333	0.00197265
Dr.20156.1.S1_at	psma5	proteasome (prosome, macropain) subunit, alpha type,5	0.705733	0.219767	-0.485967	0.0195667	-0.686167	-0.2002	0.349233	-0.3565	0.129467	0.329667	11.9298	0.000257037	0.00197547
Dr.20373.2.A1_at	pdcd10a	programmed cell death 10a	0.514	0.0909333	-0.423067	-0.0224333	-0.536433	-0.113367	-0.162	-0.676	-0.252933	-0.139567	11.9166	0.000258461	0.0019838
Dr.11424.1.A1_at	LOC555630	mitochondrial ribonuclease P protein 3-like	-0.293233	-1.0847	-0.791467	-0.793867	-0.500633	0.290833	-0.185267	0.107967	0.899433	0.6086	11.9027	0.000259966	0.00199273
Dr.13075.1.S1_a_at	flot1b	flotillin 1b	-0.205533	0.2323	0.437833	0.5768	0.782333	0.3445	-0.000366667	0.205167	-0.232667	-0.577167	11.8817	0.000262263	0.00199724
Dr.3225.1.A1_at	glud1a	glutamate dehydrogenase 1a	0.0534333	1.218	1.16457	0.7248	0.671367	-0.4932	0.816567	0.763133	-0.401433	0.0917667	11.8853	0.000261865	0.00199724
Dr.1150.1.S1_at	pfn2	profilin 2	0.3871	0.844467	0.457367	0.879067	0.491967	0.0346	0.233667	-0.153433	-0.6108	-0.6454	11.885	0.000261899	0.00199724
Dr.345.1.S1_at	unc45b	unc-45 homolog B (C. elegans)	0.746967	0.708733	-0.0382333	1.05	0.303033	0.341267	-0.0557667	-0.802733	-0.7645	-1.10577	11.884	0.00026201	0.00199724
Dr.16984.1.A1_s_at	wdr92	WD repeat domain 92	0.744233	0.00683333	-0.7374	-0.0107	-0.754933	-0.0175333	0.109667	-0.634567	0.102833	0.120367	11.8914	0.000261195	0.00199724
Dr.2113.1.S1_at	zgc:110188	zgc:110188	-0.0272333	1.34437	1.3716	0.294367	0.3216	-1.05	0.693283	0.720517	-0.651083	0.398917	11.876	0.000262885	0.00199937
Dr.4867.1.A1_at	hp	haptoglobin	2.0334	2.04847	0.0150667	1.0419	-0.9915	-1.00657	0.911133	-1.12227	-1.13733	-0.130767	11.8632	0.000264309	0.00200758
Dr.23917.1.S1_at	atp2b1a	ATPase, Ca++ transporting, plasma membrane 1a	1.27038	0.955767	-0.314617	0.69275	-0.577633	-0.263017	-0.286533	-1.55692	-1.2423	-0.979283	11.8531	0.000265428	0.00201346
Dr.23348.1.A1_at	bmp3	bone morphogenetic protein 3	0.461967	0.8472	0.385233	0.162867	-0.2991	-0.684333	-0.718633	-1.1806	-1.56583	-0.8815	11.8266	0.0002684	0.00201767
Dr.9220.1.S1_at	mak16	MAK16 homolog (S. cerevisiae)	-0.188733	-0.6254	-0.436667	0.2746	0.463333	0.9	-0.917767	-0.729033	-0.292367	-1.19237	11.8407	0.000266807	0.00201767
Dr.1836.1.A1_at	morc2	MORC family CW-type zinc finger 2	0.989433	0.9275	-0.0619333	0.9195	-0.0699333	-0.008	0.378667	-0.610767	-0.548833	-0.540833	11.8322	0.000267767	0.00201767
Dr.16925.1.S1_at	si:busm1-265n4.4	si:busm1-265n4.4	-0.288667	-0.5668	-0.278133	-0.594167	-0.3055	-0.0273667	-0.162433	0.126233	0.404367	0.431733	11.8365	0.000267283	0.00201767
Dr.17471.1.S1_at	si:ch211-191i18.1	si:ch211-191i18.1	-0.68905	-0.34605	0.343	0.267783	0.956833	0.613833	-0.379967	0.309083	-0.0339167	-0.64775	11.8293	0.000268095	0.00201767
Dr.21366.1.S1_at	si:ch211-226m16.2	si:ch211-226m16.2	-0.344833	1.33873	1.68357	1.03473	1.37957	-0.304	0.532267	0.8771	-0.806467	-0.502467	11.8285	0.000268183	0.00201767
Dr.10241.1.S1_at	snrpd1	small nuclear ribonucleoprotein D1 polypeptide	0.8453	0.652333	-0.192967	0.666367	-0.178933	0.0140333	0.257	-0.5883	-0.395333	-0.409367	11.8378	0.000267132	0.00201767
Dr.9531.1.A1_at	myh9a	myosin, heavy polypeptide 9a, non-muscle	2.7735	1.97987	-0.793633	1.11083	-1.66267	-0.869033	1.44567	-1.32783	-0.5342	0.334833	11.8226	0.000268844	0.0020184
Dr.5464.1.S1_at	riok3	RIO kinase 3 (yeast)	-0.147967	-0.415167	-0.2672	-0.7688	-0.620833	-0.353633	-0.0841333	0.0638333	0.331033	0.684667	11.8193	0.000269221	0.00201864
Dr.218.1.A1_at	farsb	phenylalanyl-tRNA synthetase, beta subunit	0.158933	-0.503233	-0.662167	-0.635467	-0.7944	-0.132233	-0.0766	-0.235533	0.426633	0.558867	11.8018	0.000271206	0.00203092
Dr.13635.1.S1_at	nhp2l1b	NHP2 non-histone chromosome protein 2-like 1b (S. cerevisiae)	0.9876	0.376067	-0.611533	0.8907	-0.0969	0.514633	0.1315	-0.8561	-0.244567	-0.7592	11.792	0.000272331	0.00203673
Dr.16251.1.A1_at	csrnp1a	cysteine-serine-rich nuclear protein 1a	-1.24127	-0.562767	0.6785	-0.163767	1.0775	0.399	0.416067	1.65733	0.978833	0.579833	11.7824	0.000273431	0.00204234
Dr.1707.1.S1_at	ak4	adenylate kinase 4	-0.4155	0.826667	1.24217	0.899333	1.31483	0.0726667	-0.3039	0.1116	-1.13057	-1.20323	11.7589	0.000276164	0.00206012
Dr.3000.1.A1_at	wu:fb66g08	wu:fb66g08	-1.27777	-0.249467	1.0283	-0.375833	0.901933	-0.126367	0.0233333	1.3011	0.2728	0.399167	11.7514	0.00027703	0.00206395
Dr.18318.1.S1_at	snrpc	small nuclear ribonucleoprotein polypeptide C	0.732867	0.8988	0.165933	0.8224	0.0895333	-0.0764	0.301967	-0.4309	-0.596833	-0.520433	11.7417	0.000278179	0.00206943
Dr.13577.1.A1_at	wu:fa06h01	wu:fa06h01	0.714833	1.20913	0.4943	1.181	0.466167	-0.0281333	0.391333	-0.3235	-0.8178	-0.789667	11.7391	0.000278475	0.00206943
Dr.10329.1.S1_at	cry1a	cryptochrome 1a	-1.39947	-0.772367	0.6271	-0.829967	0.5695	-0.0576	-0.300033	1.09943	0.472333	0.529933	11.7314	0.000279389	0.00207358
Dr.11796.1.S1_at	ino80c	INO80 complex subunit C	-0.676933	-0.316467	0.360467	0.148167	0.8251	0.464633	-0.6353	0.0416333	-0.318833	-0.783467	11.7255	0.00028009	0.00207542
Dr.1642.1.A1_at	ogfrl2	opioid growth factor receptor-like 2	0.709133	0.7058	-0.00333333	1.0965	0.387367	0.3907	-0.0922	-0.801333	-0.798	-1.1887	11.7233	0.000280346	0.00207542
Dr.24562.1.S1_a_at	mvp	major vault protein	1.62627	1.16123	-0.465033	0.4229	-1.20337	-0.738333	0.641533	-0.984733	-0.5197	0.218633	11.7139	0.000281458	0.00208101
Dr.6794.1.S1_at	slc48a1b	solute carrier family 48 (heme transporter), member 1b	0.0599667	0.778233	0.718267	0.5605	0.500533	-0.217733	-0.1943	-0.254267	-0.972533	-0.7548	11.7091	0.000282031	0.00208261
Dr.4283.1.A1_at	noc4l	nucleolar complex associated 4 homolog (S. cerevisiae)	0.754133	-0.203667	-0.9578	0.136467	-0.617667	0.340133	-0.2081	-0.962233	-0.00443333	-0.344567	11.7042	0.000282627	0.00208437
Dr.10624.1.S1_at	prdx1	peroxiredoxin 1	2.30927	2.62144	0.312178	1.36367	-0.9456	-1.25778	0.764889	-1.54438	-1.85656	-0.598778	11.6887	0.000284483	0.00209278
Dr.5284.1.S1_at	taf7	TAF7 RNA polymerase II, TATA box binding protein (TBP)-associated factor	-0.543767	-0.903467	-0.3597	-1.01053	-0.466767	-0.107067	-0.184467	0.3593	0.719	0.826067	11.6896	0.000284373	0.00209278
Dr.15492.1.A1_at	sel1l	sel-1 suppressor of lin-12-like (C. elegans)	1.055	0.3417	-0.7133	0.255367	-0.799633	-0.0863333	0.2303	-0.8247	-0.1114	-0.0250667	11.6853	0.000284897	0.00209319
Dr.18334.1.A1_at	cars	cysteinyl-tRNA synthetase	1.54793	0.854667	-0.693267	0.6132	-0.934733	-0.241467	0.178233	-1.3697	-0.676433	-0.434967	11.6762	0.000285996	0.002095
Dr.11991.1.S1_at	cxxc1	CXXC finger 1 (PHD domain)	-0.7691	-0.7918	-0.0227	-0.401	0.3681	0.3908	-0.541367	0.227733	0.250433	-0.140367	11.6683	0.000286961	0.002095
Dr.1041.1.S1_at	fuca1	fucosidase, alpha-L- 1, tissue	1.2238	1.65137	0.427567	1.06173	-0.162067	-0.589633	0.2992	-0.9246	-1.35217	-0.762533	11.674	0.000286269	0.002095
Dr.1754.1.S1_at	gstm	glutathione S-transferase M	-0.770167	-0.0467333	0.723433	0.00626667	0.776433	0.053	0.0318333	0.802	0.0785667	0.0255667	11.667	0.00028711	0.002095
Dr.25492.1.S1_at	maff	v-maf musculoaponeurotic fibrosarcoma oncogene homolog f (avian)	-0.353933	0.211067	0.565	0.690567	1.0445	0.4795	-0.194667	0.159267	-0.405733	-0.885233	11.6745	0.000286201	0.002095
Dr.16663.1.A1_at	rnf25	ring finger protein 25	-0.0769667	-0.219367	-0.1424	-0.1785	-0.101533	0.0408667	-0.715467	-0.6385	-0.4961	-0.536967	11.663	0.000287599	0.002095
Dr.20778.1.S1_at	tspo	translocator protein	-1.25883	-0.158467	1.10037	-0.1032	1.15563	0.0552667	-0.0918333	1.167	0.0666333	0.0113667	11.6626	0.000287654	0.002095
Dr.61.1.A1_at	cxcl12b	chemokine (C-X-C motif) ligand 12b (stromal cell-derived factor 1)	0.274933	0.0841	-0.190833	-0.551467	-0.8264	-0.635567	0.4766	0.201667	0.3925	1.02807	11.6435	0.00029	0.00210766
Dr.1995.1.S1_at	zgc:65788	zgc:65788	2.0343	0.5464	-1.4879	-0.2371	-2.2714	-0.7835	0.697667	-1.33663	0.151267	0.934767	11.6425	0.000290114	0.00210766
Dr.23799.1.S1_at	naa35	N(alpha)-acetyltransferase 35, NatC auxiliary subunit	-0.1202	-0.501167	-0.380967	-0.577833	-0.457633	-0.0766667	-0.1331	-0.0129	0.368067	0.444733	11.6153	0.0002935	0.00212696
Dr.14650.1.A1_at	si:dkey-221h15.1	si:dkey-221h15.1	-0.8615	-0.940917	-0.0794167	-0.730583	0.130917	0.210333	-0.634867	0.226633	0.30605	0.0957167	11.6177	0.000293193	0.00212696
Dr.14836.1.A1_at	zgc:110337	zgc:110337	-0.527333	-0.6419	-0.114567	-0.385067	0.142267	0.256833	-0.0954667	0.431867	0.546433	0.2896	11.6095	0.000294222	0.00212955
Dr.3328.2.S1_a_at	gnptg	N-acetylglucosamine-1-phosphate transferase, gamma subunit	0.437533	0.0749	-0.362633	-0.0147333	-0.452267	-0.0896333	-0.515567	-0.9531	-0.590467	-0.500833	11.5958	0.000295946	0.00213674
Dr.24669.1.S1_at	gtf2a1	general transcription factor IIA, 1	0.9808	0.721967	-0.258833	0.666867	-0.313933	-0.0551	0.455133	-0.525667	-0.266833	-0.211733	11.596	0.000295927	0.00213674
Dr.26431.1.A1_at	sdr16c5b	short chain dehydrogenase/reductase family 16C, member 5b	1.3191	1.25383	-0.0652667	1.02807	-0.291033	-0.225767	0.623433	-0.695667	-0.6304	-0.404633	11.5815	0.000297763	0.0021472
Dr.24922.2.S1_at	ctsz	cathepsin Z	2.38357	2.8676	0.484033	1.89227	-0.4913	-0.975333	1.6328	-0.750767	-1.2348	-0.259467	11.5705	0.000299165	0.002152
Dr.24852.1.S1_at	slbp	stem-loop binding protein	0.7459	1.92273	1.17683	1.1691	0.4232	-0.753633	1.34293	0.597033	-0.5798	0.173833	11.5708	0.000299119	0.002152
Dr.22401.1.A1_at	moxd1	monooxygenase, DBH-like 1	3.52193	2.7822	-0.739733	2.26883	-1.2531	-0.513367	2.2907	-1.23123	-0.4915	0.0218667	11.5651	0.000299858	0.00215433
Dr.8900.1.S1_at	dap	death associated protein	0.451233	0.719333	0.2681	0.3912	-0.0600333	-0.328133	0.526667	0.0754333	-0.192667	0.135467	11.5493	0.000301885	0.00216623
Dr.14717.1.A1_at	crfb4	cytokine receptor family member b4	0.1744	-0.1737	-0.3481	0.0552	-0.1192	0.2289	-0.6653	-0.8397	-0.4916	-0.7205	11.4962	0.000308827	0.00217805
Dr.14040.1.A1_at	dlg3 /// LOC100334525	discs, large homolog 3 (Drosophila) /// disks large homolog 3-like	-0.604467	-0.780833	-0.176367	-1.13697	-0.5325	-0.356133	-0.524733	0.0797333	0.2561	0.612233	11.5056	0.000307584	0.00217805
Dr.25608.1.A1_at	fhit	fragile histidine triad gene	0.156	-0.0254	-0.1814	0.747733	0.591733	0.773133	0.106133	-0.0498667	0.131533	-0.6416	11.5095	0.000307078	0.00217805
Dr.24823.1.A1_at	gtf3c6	general transcription factor IIIC, polypeptide 6, alpha	0.513467	-0.105367	-0.618833	0.609867	0.0964	0.715233	-0.188067	-0.701533	-0.0827	-0.797933	11.5173	0.000306052	0.00217805
Dr.24802.2.A1_at	hmgb1b	high-mobility group box 1b	-0.838567	0.441	1.27957	0.1402	0.978767	-0.3008	0.214167	1.05273	-0.226833	0.0739667	11.4884	0.000309872	0.00217805
Dr.12613.1.S1_a_at	irx1a	iroquois homeobox protein 1, a	-0.113167	-0.6076	-0.494433	-0.5283	-0.415133	0.0793	-1.14097	-1.0278	-0.533367	-0.612667	11.5029	0.000307947	0.00217805
Dr.18818.1.A1_at	LOC100000713	mitochondrial fission factor-like	-0.221267	-0.731733	-0.510467	-0.629867	-0.4086	0.101867	-0.0340667	0.1872	0.697667	0.5958	11.5107	0.000306921	0.00217805
Dr.2830.1.A1_at	pak4	p21 protein (Cdc42/Rac)-activated kinase 4	-0.5007	-0.5241	-0.0234	-0.479333	0.0213667	0.0447667	-0.220467	0.280233	0.303633	0.258867	11.5215	0.000305506	0.00217805
Dr.6191.1.S1_at	pim1	pim-1 oncogene	1.7118	1.1402	-0.5716	1.03523	-0.676567	-0.104967	0.325533	-1.38627	-0.814667	-0.7097	11.522	0.000305436	0.00217805
Dr.24198.1.S1_at	ppm1da	protein phosphatase 1D magnesium-dependent, delta isoform a	-0.9562	-1.45093	-0.494733	-0.9534	0.0028	0.497533	-0.378667	0.577533	1.07227	0.574733	11.5211	0.000305545	0.00217805
Dr.7775.1.S1_at	stxbp2	syntaxin binding protein 2	1.21583	0.965133	-0.2507	0.574233	-0.6416	-0.3909	0.5371	-0.678733	-0.428033	-0.0371333	11.5155	0.000306283	0.00217805
Dr.7506.1.A1_at	tuba8l2	tubulin, alpha 8 like 2	-0.439033	-0.923167	-0.484133	-0.529967	-0.0909333	0.3932	0.0743667	0.5134	0.997533	0.604333	11.5281	0.000304638	0.00217805
Dr.22901.1.A1_at	wu:fc16d07	wu:fc16d07	0.734767	0.445967	-0.2888	0.351767	-0.383	-0.0942	0.0051	-0.729667	-0.440867	-0.346667	11.5292	0.000304489	0.00217805
Dr.22988.1.A1_at	wu:fj82d09	wu:fj82d09	-0.5443	-0.7287	-0.1844	-0.692733	-0.148433	0.0359667	-0.0194	0.5249	0.7093	0.673333	11.5021	0.000308054	0.00217805
Dr.10006.1.A1_at	zgc:112077	zgc:112077	0.668567	0.2603	-0.408267	0.5307	-0.137867	0.2704	0.043	-0.625567	-0.2173	-0.4877	11.4905	0.000309592	0.00217805
Dr.19921.1.A1_at	zgc:153923	zgc:153923	-1.05807	-0.796867	0.2612	-0.8316	0.226467	-0.0347333	0.00266667	1.06073	0.799533	0.834267	11.4937	0.000309164	0.00217805
Dr.13007.1.A1_at	zplxdc2	plexin domain containing 2	-0.573033	0.643733	1.21677	0.727767	1.3008	0.0840333	0.196433	0.769467	-0.4473	-0.531333	11.4967	0.000308767	0.00217805
Dr.6972.1.S1_at	lrpap1	low density lipoprotein receptor-related protein associated protein 1	1.18907	1.12553	-0.0635333	0.7356	-0.453467	-0.389933	0.716667	-0.4724	-0.408867	-0.0189333	11.4655	0.000312935	0.00219694
Dr.467.1.A1_at	etfdh	electron-transferring-flavoprotein dehydrogenase	-0.353	-0.8211	-0.4681	-0.723733	-0.370733	0.0973667	-0.148267	0.204733	0.672833	0.575467	11.453	0.000314617	0.00220609
Dr.1012.1.A1_at	rdh10b	retinol dehydrogenase 10b	0.970167	0.931633	-0.0385333	1.0331	0.0629333	0.101467	-0.2532	-1.22337	-1.18483	-1.2863	11.447	0.000315431	0.00220915
Dr.23942.1.S1_at	b3gnt5a	UDP-GlcNAc:betaGal beta-1,3-N-acetylglucosaminyltransferase 5a	-0.0221333	0.255633	0.277767	0.828567	0.8507	0.572933	0.427533	0.449667	0.1719	-0.401033	11.4393	0.000316485	0.00221388
Dr.23975.1.A1_at	rrad	Ras-related associated with diabetes	0.955667	-0.026	-0.981667	-0.3092	-1.26487	-0.2832	-0.1269	-1.08257	-0.1009	0.1823	11.4268	0.000318187	0.00222312
Dr.6081.1.S1_at	fam212ab	family with sequence similarity 212, member Ab	0.0880667	0.345433	0.257367	0.657467	0.5694	0.312033	-0.459767	-0.547833	-0.8052	-1.11723	11.4228	0.000318739	0.00222432
Dr.4194.1.A1_at	hnrnpul1	heterogeneous nuclear ribonucleoprotein U-like 1	0.599033	0.795333	0.1963	0.656967	0.0579333	-0.138367	0.0665333	-0.5325	-0.7288	-0.590433	11.4127	0.000320135	0.00222874
Dr.1641.1.A1_at	tns1	tensin 1	-1.04693	-0.0157333	1.0312	-0.1102	0.936733	-0.0944667	-0.7501	0.296833	-0.734367	-0.6399	11.4134	0.000320031	0.00222874
Dr.4782.1.S1_at	ctsc	cathepsin C	1.68383	1.90513	0.2213	1.0815	-0.602333	-0.823633	0.711733	-0.9721	-1.1934	-0.369767	11.4035	0.000321407	0.00222978
Dr.24222.1.A1_at	ddx6	DEAD (Asp-Glu-Ala-Asp) box polypeptide 6	-0.828817	-0.904917	-0.0761	-0.7228	0.106017	0.182117	0.0333	0.862117	0.938217	0.7561	11.4081	0.000320763	0.00222978
Dr.171.1.A1_at	dgat2	diacylglycerol O-acyltransferase 2	-0.819	-2.70137	-1.88237	-2.86653	-2.04753	-0.165167	-0.516967	0.302033	2.1844	2.34957	11.3972	0.000322281	0.00222978
Dr.10598.1.S1_at	fah	fumarylacetoacetate hydrolase (fumarylacetoacetase)	0.965367	0.254933	-0.710433	0.254067	-0.7113	-0.000866667	0.417033	-0.548333	0.1621	0.162967	11.3987	0.000322071	0.00222978
Dr.12863.1.A1_at	rnf144ab	ring finger protein 144ab	-1.49207	-0.9024	0.589667	0.0687	1.56077	0.9711	-0.0108	1.48127	0.8916	-0.0795	11.3932	0.000322844	0.00222978
Dr.14713.1.A1_at	sc:d136	sc:d136	-1.0756	0.964933	2.04053	1.29403	2.36963	0.3291	0.878467	1.95407	-0.0864667	-0.415567	11.4004	0.000321839	0.00222978
Dr.11429.1.A1_at	zgc:175133	zgc:175133	1.5871	1.74923	0.162133	1.01423	-0.572867	-0.735	0.222267	-1.36483	-1.52697	-0.791967	11.3924	0.000322958	0.00222978
Dr.13409.1.S1_at	antxr1	anthrax toxin receptor 1	-0.8556	0.163233	1.01883	0.124333	0.979933	-0.0389	-0.0354667	0.820133	-0.1987	-0.1598	11.3848	0.000324016	0.00223305
Dr.23244.1.A1_at	LOC100002227	uncharacterized LOC100002227	-0.558133	0.0891333	0.647267	0.3971	0.955233	0.307967	-0.363767	0.194367	-0.4529	-0.760867	11.3825	0.000324334	0.00223305
Dr.19496.1.A1_at	LOC100534970 /// si:ch211-14k19.8	uncharacterized LOC100534970 /// si:ch211-14k19.8	-0.107867	-0.306867	-0.199	-0.4644	-0.356533	-0.157533	0.2199	0.327767	0.526767	0.6843	11.3808	0.000324578	0.00223305
Dr.11252.1.A1_at	zgc:56085	zgc:56085	-0.347733	-1.06757	-0.719833	-1.13057	-0.782833	-0.063	0.0987	0.446433	1.16627	1.22927	11.3771	0.000325098	0.002234
Dr.20525.1.A1_a_at	optn	optineurin	-0.209067	-0.760067	-0.551	-1.09127	-0.8822	-0.3312	-0.5798	-0.370733	0.180267	0.511467	11.372	0.000325812	0.00223627
Dr.16185.1.S1_at	amdhd2	amidohydrolase domain containing 2	0.981067	0.805667	-0.1754	-0.0067	-0.987767	-0.812367	0.195567	-0.7855	-0.6101	0.202267	11.3644	0.000326887	0.00224102
Dr.7336.1.A1_at	aldh6a1	aldehyde dehydrogenase 6 family, member A1	-0.996067	-0.749567	0.2465	-0.677233	0.318833	0.0723333	-0.388733	0.607333	0.360833	0.2885	11.3613	0.000327325	0.00224139
Dr.1220.1.S1_at	zdhhc4	zinc finger, DHHC-type containing 4	0.396133	0.623033	0.2269	0.5316	0.135467	-0.0914333	-0.00803333	-0.404167	-0.631067	-0.539633	11.3417	0.000330117	0.00225786
Dr.3615.1.A1_at	csnk1db	casein kinase 1, delta b	-0.251533	0.0167333	0.268267	0.545067	0.7966	0.528333	-0.127	0.124533	-0.143733	-0.672067	11.3222	0.00033292	0.00227437
Dr.17816.1.A1_at	wu:fj46h08	wu:fj46h08	-0.530633	-0.632833	-0.1022	-0.195467	0.335167	0.437367	-0.4684	0.0622333	0.164433	-0.272933	11.314	0.000334113	0.00227985
Dr.18137.1.S1_at	LOC100537889	uncharacterized LOC100537889	0.698267	0.3803	-0.317967	0.452233	-0.246033	0.0719333	0.150133	-0.548133	-0.230167	-0.3021	11.2988	0.000336321	0.00229059
Dr.4412.16.A1_at	stmn1b	Stathmin 1b	-1.86183	0.451267	2.3131	-1.32583	0.536	-1.7771	-0.1683	1.69353	-0.619567	1.15753	11.2978	0.00033647	0.00229059
Dr.6479.1.A1_at	wu:fj52a05	wu:fj52a05	-0.8992	-0.808033	0.0911667	-0.897433	0.00176667	-0.0894	-0.4571	0.4421	0.350933	0.440333	11.2833	0.000338592	0.00230234
Dr.9515.1.A1_at	coro1a	coronin, actin binding protein, 1A	2.2994	1.59483	-0.704567	1.2212	-1.0782	-0.373633	1.49683	-0.802567	-0.098	0.275633	11.2746	0.000339884	0.00230844
Dr.3081.1.A1_at	plekha3	pleckstrin homology domain containing, family A (phosphoinositide binding specific) member 3	-0.246833	-0.259767	-0.0129333	-0.0636333	0.1832	0.196133	-0.757967	-0.511133	-0.4982	-0.694333	11.2705	0.00034049	0.00230853
Dr.25736.1.S1_at	zgc:110591	zgc:110591	0.7957	1.3641	0.5684	0.868767	0.0730667	-0.495333	0.481533	-0.314167	-0.882567	-0.387233	11.2692	0.000340687	0.00230853
Dr.2674.1.A1_at	phf10	PHD finger protein 10	0.942	0.6815	-0.2605	0.477	-0.465	-0.2045	0.485833	-0.456167	-0.195667	0.00883333	11.2499	0.000343565	0.00232533
Dr.6658.1.A1_at	cadps2	Ca2+-dependent activator protein for secretion 2	-0.3862	-0.588133	-0.201933	-0.7771	-0.3909	-0.188967	-0.4372	-0.051	0.150933	0.3399	11.2419	0.000344761	0.00232824
Dr.3473.1.S1_at	fkbp4	FK506 binding protein 4	-0.235833	0.589867	0.8257	0.574267	0.8101	-0.0156	-0.1617	0.0741333	-0.751567	-0.735967	11.2417	0.000344792	0.00232824
Dr.2730.1.S1_at	rabif	RAB interacting factor	0.736233	0.684267	-0.0519667	0.675	-0.0612333	-0.00926667	0.270233	-0.466	-0.414033	-0.404767	11.2275	0.000346943	0.00234006
Dr.12295.2.A1_at	bop1	block of proliferation 1	0.82885	0.295917	-0.532933	0.3058	-0.52305	0.00988333	0.261583	-0.567267	-0.0343333	-0.0442167	11.2161	0.000348672	0.00234901
Dr.1816.1.A1_at	cdc42ep3	CDC42 effector protein (Rho GTPase binding) 3	-0.721567	-0.846967	-0.1254	-1.1525	-0.430933	-0.305533	0.443367	1.16493	1.29033	1.59587	11.1877	0.000353022	0.00235782
Dr.5701.1.S1_at	pak1ip1	PAK1 interacting protein 1	0.5854	-0.363733	-0.949133	-0.321733	-0.907133	0.042	-0.496833	-1.08223	-0.1331	-0.1751	11.1984	0.000351377	0.00235782
Dr.58.1.A1_at	pik3r3a	phosphoinositide-3-kinase, regulatory subunit 3a (gamma)	-0.7402	0.0813	0.8215	0.4279	1.1681	0.3466	0.3067	1.0469	0.2254	-0.1212	11.1892	0.000352794	0.00235782
Dr.7957.1.S1_at	psmb8	proteasome (prosome, macropain) subunit, beta type, 8	0.9723	1.12657	0.154267	0.7106	-0.2617	-0.415967	0.432933	-0.539367	-0.693633	-0.277667	11.1839	0.000353612	0.00235782
Dr.21306.1.A1_at	rassf8b	Ras association (RalGDS/AF-6) domain family 8b	-1.34265	-1.60623	-0.263583	-1.65008	-0.307433	-0.04385	-1.00595	0.3367	0.600283	0.644133	11.1872	0.000353103	0.00235782
Dr.732.1.S1_at	rrp15	ribosomal RNA processing 15 homolog (S. cerevisiae)	0.8682	0.138233	-0.729967	0.324367	-0.543833	0.186133	-0.100667	-0.968867	-0.2389	-0.425033	11.1936	0.000352125	0.00235782
Dr.1047.1.S1_at	tyms	thymidylate synthase	-0.00666667	2.51643	2.5231	1.67213	1.6788	-0.8443	2.03857	2.04523	-0.477867	0.366433	11.1977	0.000351484	0.00235782
Dr.5969.1.S1_at	use1	unconventional SNARE in the ER 1 homolog (S. cerevisiae)	0.5744	-0.1068	-0.6812	-0.2747	-0.8491	-0.1679	0.235467	-0.338933	0.342267	0.510167	11.1858	0.000353318	0.00235782
Dr.9914.1.S1_at	zgc:92746	zgc:92746	0.6927	0.0563667	-0.636333	-0.0194333	-0.712133	-0.0758	-0.137433	-0.830133	-0.1938	-0.118	11.184	0.000353598	0.00235782
Dr.17536.1.S1_at	tpt1	tumor protein, translationally-controlled 1	0.342233	0.479733	0.1375	0.608533	0.2663	0.1288	0.195167	-0.147067	-0.284567	-0.413367	11.1808	0.000354094	0.00235834
Dr.17119.1.A1_at	ppp2r3b	protein phosphatase 2, regulatory subunit B'', beta	-0.648067	-0.794833	-0.146767	-0.290233	0.357833	0.5046	0.1751	0.823167	0.969933	0.465333	11.1648	0.000356585	0.00237222
Dr.16284.1.S1_at	pabpc4	poly(A) binding protein, cytoplasmic 4 (inducible form)	-0.478167	-0.691833	-0.213667	-0.467967	0.0102	0.223867	-0.114567	0.3636	0.577267	0.3534	11.1565	0.000357888	0.00237818
Dr.5005.3.A1_at	ddx20	DEAD (Asp-Glu-Ala-Asp) box polypeptide 20	0.5506	-0.362333	-0.912933	-0.2262	-0.7768	0.136133	0.0139	-0.5367	0.376233	0.2401	11.1402	0.000360468	0.00239261
Dr.16108.1.S1_at	nip7	nuclear import 7 homolog (S. cerevisiae)	0.637867	0.509	-0.128867	0.896767	0.2589	0.387767	0.245933	-0.391933	-0.263067	-0.650833	11.1364	0.000361068	0.00239387
Dr.12808.1.S2_at	kdsr	3-ketodihydrosphingosine reductase	0.1595	-0.191033	-0.350533	-0.6799	-0.8394	-0.488867	-0.0889	-0.2484	0.102133	0.591	11.1336	0.000361505	0.00239405
Dr.3824.1.S1_at	her9	hairy-related 9	-0.983367	-0.517367	0.466	0.2118	1.19517	0.729167	0.262267	1.24563	0.779633	0.0504667	11.1283	0.000362359	0.00239699
Dr.6600.1.A1_at	mxra8a	matrix-remodelling associated 8a	-1.11177	0.7254	1.83717	0.437533	1.5493	-0.287867	0.6294	1.74117	-0.096	0.191867	11.1188	0.000363867	0.00240424
Dr.15003.1.A1_at	hdhd2	haloacid dehalogenase-like hydrolase domain containing 2	0.176667	-0.273167	-0.449833	-0.584633	-0.7613	-0.311467	-0.536867	-0.713533	-0.2637	0.0477667	11.1027	0.000366451	0.00241587
Dr.1928.1.A1_at	larsb	leucyl-tRNA synthetase b	0.766867	0.258033	-0.508833	0.142067	-0.6248	-0.115967	0.0467333	-0.720133	-0.2113	-0.0953333	11.0986	0.000367117	0.00241587
Dr.23386.1.A1_at	LOC557223	uncharacterized LOC557223	-0.4377	0.363633	0.801333	0.403833	0.841533	0.0402	-0.0850667	0.352633	-0.4487	-0.4889	11.095	0.000367695	0.00241587
Dr.23352.1.S1_at	LOC563933	serine protease 23-like	-0.6336	0.684267	1.31787	0.793133	1.42673	0.108867	0.463567	1.09717	-0.2207	-0.329567	11.0974	0.000367315	0.00241587
Dr.5089.1.A1_at	2010-09-01	septin 10	-0.9456	-0.321267	0.624333	-0.410967	0.534633	-0.0897	-0.1822	0.7634	0.139067	0.228767	11.0979	0.000367235	0.00241587
Dr.22232.1.A1_at	ehhadh	enoyl-Coenzyme A, hydratase/3-hydroxyacyl Coenzyme A dehydrogenase	-0.301933	-0.768633	-0.4667	-0.554667	-0.252733	0.213967	0.194633	0.496567	0.963267	0.7493	11.0833	0.000369609	0.00242027
Dr.5053.1.S1_at	klf4	Kruppel-like factor 4	-1.2143	-0.0294	1.1849	-0.272433	0.941867	-0.243033	0.8371	2.0514	0.8665	1.10953	11.0849	0.000369347	0.00242027
Dr.3429.1.A1_at	si:dkey-88p24.9	si:dkey-88p24.9	-1.05523	-1.2287	-0.173467	-1.17597	-0.120733	0.0527333	-0.290367	0.764867	0.938333	0.8856	11.0876	0.000368897	0.00242027
Dr.610.2.S1_a_at	hsp90aa1.1 /// hsp90aa1.2	heat shock protein 90, alpha (cytosolic), class A member 1, tandem duplicate 1 /// heat shock protein 90, alpha (cytosolic), class A member 1, tandem duplicate 2	0.9758	2.29213	1.31633	2.08637	1.11057	-0.205767	0.518733	-0.457067	-1.7734	-1.56763	11.0726	0.00037135	0.00242896
Dr.5536.1.A1_at	tiparp	TCDD-inducible poly(ADP-ribose) polymerase	-1.1749	-0.810133	0.364767	-0.907867	0.267033	-0.0977333	0.057	1.2319	0.867133	0.964867	11.0574	0.000373849	0.00244257
Dr.9109.1.A1_at	glmna	glomulin, FKBP associated protein a	-0.7574	-0.5368	0.2206	0.0452667	0.802667	0.582067	-0.549267	0.208133	-0.0124667	-0.594533	11.045	0.000375899	0.00244882
Dr.22552.1.A1_at	LOC792190 /// mccc1	similar to methylcrotonoyl-CoA carboxylase subunit alpha, mitochondrial precursor /// methylcrotonoyl-Coenzyme A carboxylase 1 (alpha)	-0.519933	-0.638733	-0.1188	-1.00393	-0.484	-0.3652	-0.102333	0.4176	0.5364	0.9016	11.045	0.000375909	0.00244882
Dr.11695.1.A1_at	srsf5b	serine/arginine-rich splicing factor 5b	-0.638667	-0.441033	0.197633	-0.134567	0.5041	0.306467	-0.0315667	0.6071	0.409467	0.103	11.044	0.000376065	0.00244882
Dr.14797.1.A1_at	ptprsa	protein tyrosine phosphatase, receptor type, s, a	-0.537017	0.419467	0.956483	0.7885	1.32552	0.369033	0.294567	0.831583	-0.1249	-0.493933	11.033	0.000377908	0.00245809
Dr.23996.1.A1_at	prmt3	protein arginine methyltransferase 3	1.5938	0.6081	-0.9857	0.477233	-1.11657	-0.130867	0.241033	-1.35277	-0.367067	-0.2362	10.9917	0.000384881	0.00250065
Dr.25474.1.S1_at	capzb	capping protein (actin filament) muscle Z-line, beta	0.1098	0.230633	0.120833	0.227233	0.117433	-0.0034	0.8646	0.7548	0.633967	0.637367	10.9756	0.000387645	0.00251582
Dr.3374.1.S1_at	ctsba	cathepsin B, a	1.9162	1.61618	-0.300017	0.777317	-1.13888	-0.838867	0.603867	-1.31233	-1.01232	-0.17345	10.9729	0.000388113	0.00251606
Dr.24760.2.A1_at	aebp2	AE binding protein 2	-0.434733	-0.395467	0.0392667	0.184333	0.619067	0.5798	-0.14	0.294733	0.255467	-0.324333	10.9538	0.000391417	0.00252626
Dr.10196.1.S1_at	chmp2bb	chromatin modifying protein 2Bb	0.437911	-0.0615667	-0.499478	-0.235844	-0.673756	-0.174278	-0.124556	-0.562467	-0.0629889	0.111289	10.9569	0.000390884	0.00252626
Dr.1075.1.A1_a_at	dnajb1a	DnaJ (Hsp40) homolog, subfamily B, member 1a	0.347367	0.5575	0.210133	0.791	0.443633	0.2335	-0.303867	-0.651233	-0.861367	-1.09487	10.9545	0.000391305	0.00252626
Dr.15824.1.S1_at	zgc:154070	zgc:154070	-0.410967	0.0976	0.508567	-0.0455	0.365467	-0.1431	0.6843	1.09527	0.5867	0.7298	10.9565	0.000390949	0.00252626
Dr.10578.1.A1_at	puf60a	poly-U binding splicing factor a	-0.2171	0.253	0.4701	0.766233	0.983333	0.513233	0.0767333	0.293833	-0.176267	-0.6895	10.9473	0.000392547	0.00253076
Dr.523.1.A1_at	eef2k	elongation factor-2 kinase	-1.74173	-1.66213	0.0796	-0.7926	0.949133	0.869533	-0.544033	1.1977	1.1181	0.248567	10.9448	0.000392982	0.00253077
Dr.5673.1.S1_at	LOC100149306	zinc finger protein 2 homolog	-0.771633	-1.15603	-0.3844	-0.9526	-0.180967	0.203433	-0.580633	0.191	0.5754	0.371967	10.9329	0.000395072	0.00254143
Dr.14866.1.A1_at	gnsa	glucosamine (N-acetyl)-6-sulfatase a	0.0190333	0.365867	0.346833	0.696967	0.677933	0.3311	-0.1126	-0.131633	-0.478467	-0.809567	10.9293	0.000395704	0.00254269
Dr.7989.1.A1_at	bmpr1ab	bone morphogenetic protein receptor, type 1ab	0.860867	0.421533	-0.439333	0.438833	-0.422033	0.0173	-0.0913667	-0.952233	-0.5129	-0.5302	10.9121	0.000398757	0.00255604
Dr.13829.1.A1_at	LOC100006857	engulfment and cell motility protein 2	-0.841533	-1.87373	-1.0322	-2.16427	-1.32273	-0.290533	-0.177767	0.663767	1.69597	1.9865	10.9077	0.000399532	0.00255604
Dr.8915.1.A1_at	mfsd12a	major facilitator superfamily domain containing 12a	1.62793	0.894167	-0.733767	0.530467	-1.09747	-0.3637	0.219633	-1.4083	-0.674533	-0.310833	10.9092	0.00039928	0.00255604
Dr.25606.1.A1_at	si:ch211-14a17.11	si:ch211-14a17.11	0.799733	0.919467	0.119733	1.05793	0.2582	0.138467	0.423133	-0.3766	-0.496333	-0.6348	10.9144	0.000398347	0.00255604
Dr.4816.1.A1_at	pnn	pinin, desmosome associated protein	0.392333	0.750667	0.358333	1.2839	0.891567	0.533233	0.223433	-0.1689	-0.527233	-1.06047	10.9048	0.00040005	0.00255656
Dr.1899.2.A1_at	khdrbs1b	KH domain containing, RNA binding, signal transduction associated 1b	-0.496333	-0.227	0.269333	0.0218	0.518133	0.2488	-0.00833333	0.488	0.218667	-0.0301333	10.8767	0.000405116	0.0025861
Dr.4874.1.S1_at	rab1a	RAB1A, member RAS oncogene family	0.7386	0.533133	-0.205467	0.564233	-0.174367	0.0311	0.167133	-0.571467	-0.366	-0.3971	10.8701	0.000406301	0.00259083
Dr.11452.1.A1_at	zgc:153958	zgc:153958	0.262867	0.5643	0.301433	0.817967	0.5551	0.253667	0.250267	-0.0126	-0.314033	-0.5677	10.8614	0.000407886	0.0025981
Dr.16921.1.A1_at	eif3hb	eukaryotic translation initiation factor 3, subunit H, b	-0.647433	-1.0684	-0.420967	-0.8835	-0.236067	0.1849	-0.7625	-0.115067	0.3059	0.121	10.8436	0.000411151	0.00261605
Dr.9961.1.S1_at	ppme1	protein phosphatase methylesterase 1	-0.367633	-0.4891	-0.121467	-0.733767	-0.366133	-0.244667	-0.109233	0.2584	0.379867	0.624533	10.8363	0.000412502	0.00261894
Dr.7306.1.S1_at	scpep1	serine carboxypeptidase 1	1.1036	1.5422	0.4386	1.00497	-0.0986333	-0.537233	0.493	-0.6106	-1.0492	-0.511967	10.8384	0.000412116	0.00261894
Dr.2442.1.A1_at	wu:fb48g11	wu:fb48g11	-0.719267	-0.888633	-0.169367	-1.0186	-0.299333	-0.129967	-0.6778	0.0414667	0.210833	0.3408	10.8296	0.000413747	0.00262399
Dr.15320.1.S1_at	ghrb	growth hormone receptor b	-0.959133	-0.6669	0.292233	0.580867	1.54	1.24777	-0.265333	0.6938	0.401567	-0.8462	10.8175	0.000415997	0.00263254
Dr.11177.1.A1_at	zgc:153443	zgc:153443	0.945533	1.6397	0.694167	2.10337	1.15783	0.463667	0.473567	-0.471967	-1.16613	-1.6298	10.8176	0.000415986	0.00263254
Dr.3485.1.S1_at	ctsa	cathepsin A	0.904267	1.1158	0.211533	0.435333	-0.468933	-0.680467	0.944867	0.0406	-0.170933	0.509533	10.8046	0.000418421	0.00263837
Dr.14494.1.A1_at	ganab /// LOC100334924	glucosidase, alpha; neutral AB /// neutral alpha-glucosidase AB-like	0.854733	0.745667	-0.109067	0.879833	0.0251	0.134167	0.478167	-0.376567	-0.2675	-0.401667	10.8076	0.000417843	0.00263837
Dr.256.1.S1_at	sec61al2	Sec61 alpha like 2	0.6308	0.617033	-0.0137667	0.926467	0.295667	0.309433	0.183	-0.4478	-0.434033	-0.743467	10.8029	0.000418724	0.00263837
Dr.7135.1.S1_at	serinc1	serine incorporator 1	-0.312433	0.1419	0.454333	0.341533	0.653967	0.199633	-0.318433	-0.006	-0.460333	-0.659967	10.8053	0.000418279	0.00263837
Dr.20067.1.S1_at	calrl	calreticulin like	1.20723	1.23729	0.0300583	1.01722	-0.190017	-0.220075	0.64675	-0.560483	-0.590542	-0.370467	10.7965	0.000419941	0.00264319
Dr.7318.1.S1_at	psmc2	proteasome (prosome, macropain) 26S subunit, ATPase 2	0.446133	0.00346667	-0.442667	-0.222767	-0.6689	-0.226233	-0.00886667	-0.455	-0.0123333	0.2139	10.794	0.000420412	0.0026433
Dr.4339.1.A1_at	ylpm1	YLP motif containing 1	-0.4239	-0.4848	-0.0609	0.0886667	0.512567	0.573467	-0.181433	0.242467	0.303367	-0.2701	10.7856	0.000422003	0.00265045
Dr.13620.1.A1_at	LOC100332117	uncharacterized LOC100332117	0.399233	-0.3253	-0.724533	-0.8711	-1.27033	-0.5458	0.182433	-0.2168	0.507733	1.05353	10.781	0.000422878	0.00265287
Dr.20137.1.S1_at	ngdn	neuroguidin, EIF4E binding protein	0.2251	0.1166	-0.1085	0.365783	0.140683	0.249183	-0.698533	-0.923633	-0.815133	-1.06432	10.7788	0.000423297	0.00265287
Dr.2615.1.S1_at	appb	amyloid beta (A4) precursor protein b	-0.5385	0.2225	0.761	-0.0763333	0.462167	-0.298833	-0.0499333	0.488567	-0.272433	0.0264	10.7656	0.00042582	0.00266582
Dr.6920.2.A1_at	wu:fj66c07	wu:fj66c07	-0.638	-0.464067	0.173933	0.270367	0.908367	0.734433	0.119567	0.757567	0.583633	-0.1508	10.763	0.00042632	0.0026661
Dr.14422.1.A1_at	cdon	cell adhesion molecule-related/down-regulated by oncogenes	-0.581356	-0.0464556	0.5349	0.0544667	0.635822	0.100922	0.2759	0.857256	0.322356	0.221433	10.755	0.000427867	0.00267006
Dr.24135.1.A1_at	rrp7a	ribosomal RNA processing 7 homolog A (S. cerevisiae)	0.258	-0.108733	-0.366733	0.0907333	-0.167267	0.199467	-0.2526	-0.5106	-0.143867	-0.343333	10.7568	0.000427508	0.00267006
Dr.12526.1.A1_at	cpsf2	cleavage and polyadenylation specific factor 2	0.5398	-0.00463333	-0.544433	0.584133	0.0443333	0.588767	0.305733	-0.234067	0.310367	-0.2784	10.7503	0.00042877	0.00267283
Dr.13246.1.A1_at	si:ch211-67f24.7	si:ch211-67f24.7	-1.35037	-1.30883	0.0415333	-0.0949333	1.25543	1.2139	-1.0646	0.285767	0.244233	-0.969667	10.7468	0.000429448	0.00267421
Dr.11486.1.S1_at	edem1	ER degradation enhancer, mannosidase alpha-like 1	1.1117	0.956067	-0.155633	0.635633	-0.476067	-0.320433	0.448433	-0.663267	-0.507633	-0.1872	10.741	0.000430565	0.00267546
Dr.9526.1.S1_at	fam49ba	family with sequence similarity 49, member Ba	1.52433	1.361	-0.163333	0.606433	-0.9179	-0.754567	1.31067	-0.213667	-0.0503333	0.704233	10.7416	0.000430447	0.00267546
Dr.17583.2.A1_at	mecr	mitochondrial trans-2-enoyl-CoA reductase	-1.052	-1.38017	-0.328167	-1.1109	-0.0589	0.269267	-0.8327	0.2193	0.547467	0.2782	10.7373	0.000431294	0.00267619
Dr.6227.1.A1_at	vps53	vacuolar protein sorting 53 homolog (S. cerevisiae)	0.324333	0.483833	0.1595	0.707933	0.3836	0.2241	0.1692	-0.155133	-0.314633	-0.538733	10.7357	0.000431599	0.00267619
Dr.5481.1.A1_at	LOC556291	glucosamine-6-phosphate isomerase 2-like	1.36557	0.869267	-0.4963	0.2522	-1.11337	-0.617067	0.346933	-1.01863	-0.522333	0.0947333	10.7308	0.000432551	0.00267925
Dr.17597.1.A1_at	aimp1	aminoacyl tRNA synthetase complex-interacting multifunctional protein 1	-0.4736	-0.627467	-0.153867	-0.488833	-0.0152333	0.138633	-0.5204	-0.0468	0.107067	-0.0315667	10.7214	0.000434395	0.00268782
Dr.4918.1.A1_at	nuak2	NUAK family, SNF1-like kinase, 2	1.04717	0.416067	-0.6311	0.812533	-0.234633	0.396467	0.144133	-0.903033	-0.271933	-0.6684	10.7178	0.000435109	0.00268892
Dr.6709.1.S1_at	sb:cb252	sb:cb252	3.53147	2.90383	-0.627633	1.90027	-1.6312	-1.00357	1.5031	-2.02837	-1.40073	-0.397167	10.7158	0.000435494	0.00268892
Dr.16161.1.A1_at	pi4kb	phosphatidylinositol 4-kinase, catalytic, beta	0.376867	0.7367	0.359833	1.0672	0.690333	0.3305	0.290733	-0.0861333	-0.445967	-0.776467	10.7104	0.000436564	0.00269268
Dr.12182.1.A1_at	epas1a	endothelial PAS domain protein 1a	-1.55263	-1.39233	0.1603	-0.743033	0.8096	0.6493	-0.772267	0.780367	0.620067	-0.0292333	10.7011	0.000438397	0.00270113
Dr.610.1.S1_at	hsp90aa1.1	heat shock protein 90, alpha (cytosolic), class A member 1, tandem duplicate 1	1.05157	1.8753	0.823733	1.76417	0.7126	-0.111133	0.310067	-0.7415	-1.56523	-1.4541	10.6981	0.000439	0.002702
Dr.11767.1.A1_at	epo	erythropoietin	-0.790667	-0.653033	0.137633	-0.525167	0.2655	0.127867	-0.400967	0.3897	0.252067	0.1242	10.6938	0.000439843	0.00270399
Dr.893.1.S1_at	zgc:56112	zgc:56112	0.171733	0.4701	0.298367	0.49	0.318267	0.0199	-0.0534667	-0.2252	-0.523567	-0.543467	10.6918	0.000440249	0.00270399
Dr.12595.1.S1_at	hsf2	heat shock factor 2	0.8133	1.0692	0.2559	1.20717	0.393867	0.137967	-0.802233	-1.61553	-1.87143	-2.0094	10.6663	0.000445369	0.00272827
Dr.4945.1.A1_at	LOC797907	cysteine string protein-like	1.08863	0.7572	-0.331433	0.828433	-0.2602	0.0712333	0.458833	-0.6298	-0.298367	-0.3696	10.6685	0.000444911	0.00272827
Dr.7102.1.S1_at	ppdpfb	pancreatic progenitor cell differentiation and proliferation factor b	0.4159	1.5712	1.1553	1.6142	1.1983	0.043	0.743733	0.327833	-0.827467	-0.870467	10.6651	0.000445603	0.00272827
Dr.7863.1.A1_at	echs1	enoyl Coenzyme A hydratase, short chain, 1, mitochondrial	-0.561333	-0.791633	-0.2303	-0.383667	0.177667	0.407967	-0.3554	0.205933	0.436233	0.0282667	10.6373	0.000451257	0.00275543
Dr.10978.1.A1_at	hps3	Hermansky-Pudlak syndrome 3	1.48637	1.4523	-0.0340667	1.4251	-0.0612667	-0.0272	1.3528	-0.133567	-0.0995	-0.0723	10.6364	0.000451455	0.00275543
Dr.6762.1.A1_at	zgc:101809	zgc:101809	1.70317	1.9395	0.236333	1.01303	-0.690133	-0.926467	0.6629	-1.04027	-1.2766	-0.350133	10.6396	0.000450797	0.00275543
Dr.9629.1.S1_at	rbm4.2	RNA binding motif protein 4.2	0.336867	0.715683	0.378817	1.08647	0.7496	0.370783	0.222183	-0.114683	-0.4935	-0.864283	10.6154	0.000455787	0.00277897
Dr.9809.1.S1_at	ndufs2	NADH dehydrogenase (ubiquinone) Fe-S protein 2	-0.2214	-0.7366	-0.5152	-0.691367	-0.469967	0.0452333	0.0379667	0.259367	0.774567	0.729333	10.6127	0.000456337	0.00277936
Dr.17401.1.A1_at	pars2	prolyl-tRNA synthetase (mitochondrial)	-0.508133	-0.7954	-0.287267	0.0539	0.562033	0.8493	-0.118267	0.389867	0.677133	-0.172167	10.6105	0.000456804	0.00277936
Dr.15255.1.A1_at	sik2b	salt-inducible kinase 2b	-0.266867	0.284867	0.551733	0.740767	1.00763	0.4559	-0.212367	0.0545	-0.497233	-0.953133	10.6051	0.000457933	0.00278333
Dr.14827.1.A1_at	cox11	COX11 cytochrome c oxidase assembly homolog (yeast)	-0.443167	-1.00863	-0.565467	-0.986533	-0.543367	0.0221	-0.312333	0.130833	0.6963	0.6742	10.6025	0.000458462	0.00278366
Dr.7603.1.A1_at	itm2cb	integral membrane protein 2Cb	0.172367	0.712967	0.5406	0.7497	0.577333	0.0367333	0.378867	0.2065	-0.3341	-0.370833	10.5941	0.00046023	0.00278859
Dr.10612.1.A1_at	LOC567310	plectin-like	-0.338417	-0.368567	-0.03015	-0.0997	0.238717	0.268867	-0.6186	-0.280183	-0.250033	-0.5189	10.5942	0.000460206	0.00278859
Dr.682.1.S1_a_at	ap2m1b	adaptor-related protein complex 2, mu 1 subunit, b	0.87955	1.03022	0.150667	1.17503	0.295483	0.144817	0.177733	-0.701817	-0.852483	-0.9973	10.5906	0.000460962	0.00279013
Dr.24885.1.S1_a_at	snrpf	small nuclear ribonucleoprotein polypeptide F	1.12053	0.752567	-0.367967	0.67	-0.450533	-0.0825667	0.2335	-0.887033	-0.519067	-0.4365	10.5829	0.000462578	0.00279701
Dr.138.1.A1_a_at	fam192a	family with sequence similarity 192, member A	0.0378167	-0.380767	-0.418583	-0.552083	-0.5899	-0.171317	0.225583	0.187767	0.60635	0.777667	10.558	0.000467863	0.00281441
Dr.19449.1.S1_at	prdx4	peroxiredoxin 4	0.519267	1.03673	0.517467	0.749067	0.2298	-0.287667	0.5245	0.00523333	-0.512233	-0.224567	10.561	0.000467229	0.00281441
Dr.828.1.A1_at	rcc2	regulator of chromosome condensation 2	0.815433	1.26947	0.454033	1.47253	0.6571	0.203067	0.794733	-0.0207	-0.474733	-0.6778	10.5607	0.000467291	0.00281441
Dr.5234.1.A1_at	sox6	SRY-box containing gene 6	-0.4375	0.162767	0.600267	0.375467	0.812967	0.2127	-0.0434667	0.394033	-0.206233	-0.418933	10.5591	0.000467629	0.00281441
Dr.25947.1.A1_at	zgc:136791	zgc:136791	0.331167	0.693233	0.362067	1.25327	0.9221	0.560033	-0.0018	-0.332967	-0.695033	-1.25507	10.5595	0.000467546	0.00281441
Dr.7164.1.A1_at	entpd4	ectonucleoside triphosphate diphosphohydrolase 4	0.940033	0.933367	-0.00666667	1.621	0.680967	0.687633	0.2538	-0.686233	-0.679567	-1.3672	10.544	0.000470875	0.00282961
Dr.8750.1.A1_at	pde7a	phosphodiesterase 7A	-0.465367	0.7154	1.18077	1.1106	1.57597	0.3952	0.155233	0.6206	-0.560167	-0.955367	10.5377	0.000472231	0.00283484
Dr.6949.1.A1_at	rcl1	RNA terminal phosphate cyclase-like 1	0.3454	0.3912	0.0458	1.12192	0.776517	0.730717	-0.202717	-0.548117	-0.593917	-1.32463	10.519	0.000476289	0.00285627
Dr.16181.1.A1_at	nr2f6b	nuclear receptor subfamily 2, group F, member 6b	-0.0115333	-0.726633	-0.7151	-1.6514	-1.63987	-0.924767	-0.3281	-0.316567	0.398533	1.3233	10.5099	0.000478279	0.00286526
Dr.3760.1.A1_at	pdss1	prenyl (decaprenyl) diphosphate synthase, subunit 1	-0.2417	-1.205	-0.9633	-0.751767	-0.510067	0.453233	-0.0786667	0.163033	1.12633	0.6731	10.5049	0.000479384	0.002866
Dr.7226.1.S1_at	wu:fj65h10	wu:fj65h10	-0.627133	-0.605767	0.0213667	-1.0816	-0.454467	-0.475833	0.140367	0.7675	0.746133	1.22197	10.5055	0.000479251	0.002866
Dr.25696.1.S1_at	chd4a	chromodomain helicase DNA binding protein 4a	0.452533	0.471767	0.0192333	0.426767	-0.0257667	-0.045	1.0266	0.574067	0.554833	0.599833	10.4952	0.000481505	0.00287368
Dr.20010.12.S1_s_at	hapln1a	hyaluronan and proteoglycan link protein 1a	-0.61455	0.2831	0.89765	0.3002	0.91475	0.0171	0.614683	1.22923	0.331583	0.314483	10.4916	0.000482301	0.00287368
Dr.23512.1.A1_at	mical1	microtubule associated monoxygenase, calponin and LIM domain containing 1	1.40363	-0.184867	-1.5885	-0.4866	-1.89023	-0.301733	-0.0894333	-1.49307	0.0954333	0.397167	10.4901	0.000482637	0.00287368
Dr.10166.1.A1_at	wu:fc17g12	wu:fc17g12	-0.0219	0.9158	0.9377	1.36237	1.38427	0.446567	0.446833	0.468733	-0.468967	-0.915533	10.4911	0.000482415	0.00287368
Dr.6930.1.S1_at	samm50	sorting and assembly machinery component 50 homolog (S. cerevisiae)	-0.3401	-0.812833	-0.472733	-0.802233	-0.462133	0.0106	-0.102	0.2381	0.710833	0.700233	10.4858	0.000483591	0.00287643
Dr.25426.1.S1_at	cyp2p10	cytochrome P450, family 2, subfamily P, polypeptide 10	-0.803	-1.09367	-0.290667	-1.02927	-0.226267	0.0644	-0.234967	0.568033	0.8587	0.7943	10.471	0.000486896	0.00289315
Dr.13845.1.A1_at	prdx6	peroxiredoxin 6	1.46887	0.853667	-0.6152	0.870967	-0.5979	0.0173	0.740267	-0.7286	-0.1134	-0.1307	10.4404	0.000493802	0.00292822
Dr.6917.1.S1_at	zgc:77849	zgc:77849	-0.4186	0.0889	0.5075	0.409067	0.827667	0.320167	-0.2855	0.1331	-0.3744	-0.694567	10.4408	0.000493707	0.00292822
Dr.782.1.S1_at	hnrnph1l	heterogeneous nuclear ribonucleoprotein H1, like	0.875767	0.9222	0.0464333	1.1594	0.283633	0.2372	0.4761	-0.399667	-0.4461	-0.6833	10.4362	0.000494751	0.00293087
Dr.8212.1.S1_at	psmb9a	proteasome (prosome, macropain) subunit, beta type, 9a	1.26257	1.53007	0.2675	1.02523	-0.237333	-0.504833	0.933267	-0.3293	-0.5968	-0.0919667	10.4305	0.000496053	0.0029333
Dr.8297.1.S1_at	wnt11r	wingless-type MMTV integration site family, member 11, related	-0.459633	-0.7586	-0.298967	-0.1469	0.312733	0.6117	0.133133	0.592767	0.891733	0.280033	10.43	0.000496165	0.0029333
Dr.17113.1.A1_a_at	ptena	phosphatase and tensin homolog A	-0.518433	-0.243583	0.27485	0.263933	0.782367	0.507517	-0.391667	0.126767	-0.148083	-0.6556	10.4256	0.000497187	0.00293637
Dr.4490.1.A1_at	adnp2b	ADNP homeobox 2b	-0.0634	-0.065	-0.0016	0.686167	0.749567	0.751167	-0.549833	-0.486433	-0.484833	-1.236	10.4211	0.000498199	0.00293937
Dr.2724.2.A1_at	gemin2	gem (nuclear organelle) associated protein 2	-0.238967	-0.539133	-0.300167	-0.587667	-0.3487	-0.0485333	-0.632167	-0.3932	-0.0930333	-0.0445	10.419	0.000498701	0.00293937
Dr.3139.1.S1_at	zfp36l1a	zinc finger protein 36, C3H type-like 1a	0.144433	1.46337	1.31893	1.0857	0.941267	-0.377667	0.733767	0.589333	-0.7296	-0.351933	10.3927	0.000504771	0.00296915
Dr.13152.1.A1_at	zgc:136380	zgc:136380	-0.0756667	0.316733	0.3924	0.861967	0.937633	0.545233	0.00503333	0.0807	-0.3117	-0.856933	10.3928	0.000504749	0.00296915
Dr.19224.1.S1_at	aldob	aldolase b, fructose-bisphosphate	-1.7282	-0.373933	1.35427	-0.127667	1.60053	0.246267	-0.820767	0.907433	-0.446833	-0.6931	10.3845	0.000506705	0.00297595
Dr.26535.1.A1_at	ppp1r7	protein phosphatase 1, regulatory (inhibitor) subunit 7	-0.582767	-0.753467	-0.1707	-0.7854	-0.202633	-0.0319333	-0.0172333	0.565533	0.736233	0.768167	10.3834	0.000506946	0.00297595
Dr.12990.1.A1_at	gng12a	guanine nucleotide binding protein (G protein), gamma 12a	1.08637	1.15477	0.0684	1.13313	0.0467667	-0.0216333	0.7568	-0.329567	-0.397967	-0.376333	10.3751	0.000508918	0.00298335
Dr.7559.1.S1_at	LOC100000294	similar to XP8	-1.18293	1.2308	2.41373	0.298133	1.48107	-0.932667	1.3417	2.52463	0.1109	1.04357	10.3737	0.000509228	0.00298335
Dr.17414.1.A1_at	zgc:162431	zgc:162431	-0.990433	-0.790567	0.199867	-0.166167	0.824267	0.6244	-0.607833	0.3826	0.182733	-0.441667	10.3685	0.000510459	0.00298756
Dr.2187.1.S1_at	slc35b4	solute carrier family 35, member B4	0.831667	0.264633	-0.567033	0.1437	-0.687967	-0.120933	0.163567	-0.6681	-0.101067	0.0198667	10.3621	0.000511977	0.00299345
Dr.9661.1.A1_at	tbxas1	thromboxane A synthase 1 (platelet, cytochrome P450, family 5, subfamily A)	-1.00603	-1.0027	0.00333333	-0.4849	0.521133	0.5178	-0.907333	0.0987	0.0953667	-0.422433	10.359	0.000512714	0.00299476
Dr.26353.1.A1_at	zgc:172295	Zgc:172295	0.2255	-0.3218	-0.5473	-0.760433	-0.985933	-0.438633	0.0537333	-0.171767	0.375533	0.814167	10.3439	0.000516306	0.00301273
DrAffx.1.1.S1_x_at	cebp1	CCAAT/enhancer binding protein (C/EBP) 1	1.08407	0.3968	-0.687267	0.976233	-0.107833	0.579433	0.5996	-0.484467	0.2028	-0.376633	10.3373	0.000517905	0.00301303
Dr.8209.1.S1_at	foxo3b	forkhead box O3b	-1.11518	-1.18	-0.0648167	-0.37835	0.736833	0.80165	-0.480317	0.634867	0.699683	-0.101967	10.3386	0.000517574	0.00301303
Dr.2260.1.S1_at	pelo	pelota homolog (Drosophila)	1.30643	0.6154	-0.691033	0.2911	-1.01533	-0.3243	0.119133	-1.1873	-0.496267	-0.171967	10.3397	0.000517324	0.00301303
Dr.8328.1.S1_at	hand2	heart and neural crest derivatives expressed transcript 2	0.133133	0.135533	0.0024	0.0641667	-0.0689667	-0.0713667	-0.5648	-0.697933	-0.700333	-0.628967	10.3305	0.000519522	0.00301943
Dr.180.1.A1_at	cyp26b1	cytochrome P450, family 26, subfamily b, polypeptide 1	1.02357	1.49215	0.468583	0.640583	-0.382983	-0.851567	-0.488067	-1.51163	-1.98022	-1.12865	10.3225	0.000521461	0.00302769
Dr.20176.1.S1_at	nme7	non-metastatic cells 7, protein expressed in (nucleoside-diphosphate kinase)	-0.5835	-0.605033	-0.0215333	-0.394567	0.188933	0.210467	-0.372367	0.211133	0.232667	0.0222	10.3171	0.000522782	0.00302994
Dr.23393.1.A1_at	wu:fl20f09	wu:fl20f09	0.6035	0.646367	0.0428667	1.25847	0.654967	0.6121	0.0292	-0.5743	-0.617167	-1.22927	10.3166	0.000522886	0.00302994
Dr.18554.1.A1_at	LOC100331141	ATP synthase subunit s-like protein-like	-0.288133	-0.828367	-0.540233	-0.9349	-0.646767	-0.106533	-0.260933	0.0272	0.567433	0.673967	10.3114	0.000524168	0.00303435
Dr.16368.1.A1_at	LOC569113	novel protein similar to potassium channel tetramerisation domain containing 3 (KCTD3)	-0.727633	-0.388133	0.3395	-0.184567	0.543067	0.203567	-0.165067	0.562567	0.223067	0.0195	10.2931	0.000528634	0.00305415
Dr.7055.1.A1_x_at	mut	methylmalonyl Coenzyme A mutase	-0.477067	-0.9343	-0.457233	-0.7267	-0.249633	0.2076	-0.241967	0.2351	0.692333	0.484733	10.2938	0.000528463	0.00305415
Dr.8483.1.S1_at	gins1	GINS complex subunit 1 (Psf1 homolog)	-0.247033	0.549567	0.7966	0.3862	0.633233	-0.163367	0.772033	1.01907	0.222467	0.385833	10.2808	0.000531675	0.00306869
Dr.15299.1.S1_at	cdc26	cell division cycle 26 homolog	0.0167667	-0.292633	-0.3094	0.0458333	0.0290667	0.338467	-0.401633	-0.4184	-0.109	-0.447467	10.2728	0.000533651	0.00307705
Dr.10390.1.S1_at	arpc5b	actin related protein 2/3 complex, subunit 5B	1.6058	1.26507	-0.340733	0.908667	-0.697133	-0.3564	0.9562	-0.6496	-0.308867	0.0475333	10.2544	0.000538258	0.00309503
Dr.4286.1.A1_at	pfdn2	prefoldin subunit 2	0.522733	0.2248	-0.297933	0.542967	0.0202333	0.318167	-0.0965333	-0.619267	-0.321333	-0.6395	10.256	0.000537864	0.00309503
Dr.10211.1.A1_at	spsb4b	splA/ryanodine receptor domain and SOCS box containing 4b	0.558067	1.00307	0.445	0.964733	0.406667	-0.0383333	0.353133	-0.204933	-0.649933	-0.6116	10.254	0.000538357	0.00309503
Dr.17375.1.A1_at	zgc:66433	zgc:66433	0.0244	0.5567	0.5323	-0.0559333	-0.0803333	-0.612633	0.6908	0.6664	0.1341	0.746733	10.2498	0.00053942	0.00309808
Dr.6884.1.S1_at	slc3a2b	solute carrier family 3, member 2b	-0.647033	0.0545333	0.701567	0.273667	0.9207	0.219133	0.371767	1.0188	0.317233	0.0981	10.2445	0.00054074	0.00310261
Dr.11472.1.A1_at	ppm1aa	protein phosphatase, Mg2+/Mn2+ dependent, 1Aa	-0.1639	-0.314567	-0.150667	-0.597533	-0.433633	-0.282967	-0.752767	-0.588867	-0.4382	-0.155233	10.2102	0.000549502	0.0031498
Dr.4897.1.S1_at	mcfd2	multiple coagulation factor deficiency 2	0.825567	0.589967	-0.2356	0.142333	-0.683233	-0.447633	0.239667	-0.5859	-0.3503	0.0973333	10.1904	0.000554614	0.00317499
Dr.1882.1.S1_at	wasf2	WAS protein family, member 2	0.6983	1.26787	0.569567	0.862	0.1637	-0.405867	0.467233	-0.231067	-0.800633	-0.394767	10.1889	0.000554985	0.00317499
Dr.4626.1.S1_at	eif2b2	eukaryotic translation initiation factor 2B, subunit 2 beta	-0.075	-0.3396	-0.2646	-0.0249333	0.0500667	0.314667	-0.773133	-0.698133	-0.433533	-0.7482	10.1856	0.000555857	0.00317687
Dr.25159.1.S1_at	bckdk	branched chain alpha-ketoacid dehydrogenase kinase	-0.5893	-0.535667	0.0536333	-0.5341	0.0552	0.00156667	-0.1792	0.4101	0.356467	0.3549	10.1803	0.000557253	0.00318173
Dr.12486.1.S1_at	cldn11a	claudin 11a	-2.2264	-0.6703	1.5561	-0.244267	1.98213	0.426033	-0.538033	1.68837	0.132267	-0.293767	10.1718	0.000559476	0.00318199
Dr.17394.1.A1_at	lmf2b	lipase maturation factor 2b	0.955533	1.31403	0.3585	0.960467	0.00493333	-0.353567	1.221	0.265467	-0.0930333	0.260533	10.1751	0.000558608	0.00318199
Dr.16606.1.S1_at	magt1	magnesium transporter 1	0.744967	0.724533	-0.0204333	0.307767	-0.4372	-0.416767	0.4964	-0.248567	-0.228133	0.188633	10.1728	0.000559206	0.00318199
Dr.16863.1.A1_at	mrps34	mitochondrial ribosomal protein S34	-0.313233	-0.824633	-0.5114	-1.0772	-0.763967	-0.252567	-0.329867	-0.0166333	0.494767	0.747333	10.1727	0.000559218	0.00318199
Dr.13263.1.A1_at	elac1	elaC homolog 1 (E. coli)	0.123167	-0.0831	-0.206267	0.511033	0.387867	0.594133	-0.265233	-0.3884	-0.182133	-0.776267	10.1652	0.000561215	0.00318567
Dr.2710.2.A1_at	tom1	similar to target of myb1 (chicken)	-0.211167	-0.363567	-0.1524	-0.0382333	0.172933	0.325333	-1.87763	-1.66647	-1.51407	-1.8394	10.1658	0.000561049	0.00318567
Dr.13254.1.A1_at	mpp1	membrane protein, palmitoylated 1	0.784744	0.487678	-0.297067	0.109556	-0.675189	-0.378122	0.0386333	-0.746111	-0.449044	-0.0709222	10.1518	0.000564738	0.00319945
Dr.21193.1.A1_at	wu:fb92f04	wu:fb92f04	-1.64153	-1.17983	0.4617	-1.0932	0.548333	0.0866333	-0.898533	0.743	0.2813	0.194667	10.1532	0.00056438	0.00319945
Dr.4049.1.S1_at	nutf2l	nuclear transport factor 2, like	0.9154	1.18967	0.274267	0.864233	-0.0511667	-0.325433	0.310467	-0.604933	-0.8792	-0.553767	10.1446	0.000566653	0.00320719
Dr.7418.1.A1_at	tbc1d17	TBC1 domain family, member 17	-0.316867	-0.5616	-0.244733	-0.884033	-0.567167	-0.322433	-0.396033	-0.0791667	0.165567	0.488	10.1322	0.000569969	0.00321972
Dr.2130.1.A1_at	whsc1	Wolf-Hirschhorn syndrome candidate 1	0.411333	0.942133	0.5308	0.0943333	-0.317	-0.8478	0.672333	0.261	-0.2698	0.578	10.1327	0.00056985	0.00321972
Dr.25176.3.S1_at	si:ch211-198a12.6	si:ch211-198a12.6	-0.4139	0.0536	0.4675	0.2127	0.6266	0.1591	-0.623533	-0.209633	-0.677133	-0.836233	10.1275	0.000571248	0.00322383
Dr.10032.1.S1_at	jdp2	Jun dimerization protein 2	1.00933	1.14447	0.135133	1.17743	0.1681	0.0329667	0.1642	-0.845133	-0.980267	-1.01323	10.1191	0.000573505	0.00323344
Dr.7352.1.A1_at	ube2d2	ubiquitin-conjugating enzyme E2D 2 (UBC4/5 homolog, yeast)	0.698633	0.3325	-0.366133	0.272633	-0.426	-0.0598667	0.171067	-0.527567	-0.161433	-0.101567	10.1163	0.000574262	0.00323458
Dr.11153.1.A1_at	fam20b	family with sequence similarity 20, member B (H. sapiens)	0.7566	0.410667	-0.345933	0.3407	-0.4159	-0.0699667	0.285967	-0.470633	-0.1247	-0.0547333	10.1089	0.000576252	0.00324267
Dr.2918.1.S1_at	safb	scaffold attachment factor B	-0.257767	0.0620333	0.3198	0.819467	1.07723	0.757433	-0.0458	0.211967	-0.107833	-0.865267	10.1021	0.000578102	0.00324876
Dr.7590.1.A1_at	wu:fj68b05	wu:fj68b05	1.6394	2.0145	0.3751	0.733067	-0.906333	-1.28143	0.654367	-0.985033	-1.36013	-0.0787	10.1009	0.000578448	0.00324876
Dr.541.1.S1_at	id1	inhibitor of DNA binding 1	0.0832	0.9646	0.8814	0.5629	0.4797	-0.4017	0.323033	0.239833	-0.641567	-0.239867	10.0947	0.000580132	0.00325509
Dr.3719.1.A1_at	cdk5rap3	CDK5 regulatory subunit associated protein 3	0.603933	-0.182267	-0.7862	-0.246167	-0.8501	-0.0639	-0.204933	-0.808867	-0.0226667	0.0412333	10.0863	0.00058245	0.00326332
Dr.8875.1.S1_at	tollip	toll interacting protein	0.457567	-0.129033	-0.5866	-0.3273	-0.784867	-0.198267	-0.238767	-0.696333	-0.109733	0.0885333	10.0853	0.000582716	0.00326332
Dr.4338.1.A1_at	vcanb	versican b	2.8491	1.99727	-0.851833	1.15627	-1.69283	-0.841	0.170067	-2.67903	-1.8272	-0.9862	10.0822	0.000583554	0.00326488
Dr.20295.1.A1_at	wu:fb73h08	wu:fb73h08	-0.5581	-0.637	-0.0789	-0.5704	-0.0123	0.0666	-0.603733	-0.0456333	0.0332667	-0.0333333	10.079	0.000584449	0.00326676
Dr.17749.2.A1_a_at	cyba	cytochrome b-245, alpha polypeptide	1.71797	2.7217	1.00373	1.8442	0.126233	-0.8775	1.1868	-0.531167	-1.5349	-0.6574	10.066	0.000588061	0.00328381
Dr.24292.6.A1_at	wu:fb54a03	wu:fb54a03	-0.604867	-1.15247	-0.5476	-0.8389	-0.234033	0.313567	-0.541667	0.0632	0.6108	0.297233	10.0541	0.000591359	0.00329907
Dr.25325.1.S1_at	hsd17b12b	hydroxysteroid (17-beta) dehydrogenase 12b	0.482867	0.308567	-0.1743	-0.122267	-0.605133	-0.430833	-0.181833	-0.6647	-0.4904	-0.0595667	10.0502	0.000592462	0.00330207
Dr.12020.1.A1_at	cdk16	cyclin-dependent kinase 16	0.119633	0.214433	0.0948	-0.402033	-0.521667	-0.616467	0.3035	0.183867	0.0890667	0.705533	10.0442	0.000594142	0.00330828
Dr.1377.1.A1_at	col1a2	collagen, type I, alpha 2	-0.482533	1.61028	2.09282	1.08923	1.57177	-0.52105	1.36048	1.84302	-0.2498	0.27125	10.0243	0.000599766	0.00333038
Dr.7856.1.S1_at	mif	macrophage migration inhibitory factor	0.3039	1.07327	0.769367	0.545733	0.241833	-0.527533	0.651433	0.347533	-0.421833	0.1057	10.0268	0.000599061	0.00333038
Dr.13098.1.S1_at	slc25a38b	solute carrier family 25 member 38-B	-1.02727	-1.07517	-0.0479	-0.303133	0.724133	0.772033	-0.3266	0.700667	0.748567	-0.0234667	10.0241	0.000599822	0.00333038
Dr.10215.1.A1_at	pgm1	phosphoglucomutase 1	-0.715117	-0.500317	0.2148	-0.72105	-0.00593333	-0.220733	-0.128867	0.58625	0.37145	0.592183	10.0178	0.000601631	0.00333449
Dr.6935.1.S1_at	sema6d	sema domain, transmembrane domain (TM), and cytoplasmic domain, (semaphorin) 6D	-0.375867	-0.275367	0.1005	-0.6228	-0.246933	-0.347433	0.331967	0.707833	0.607333	0.954767	10.0175	0.000601704	0.00333449
Dr.21345.1.A1_at	zgc:101768	zgc:101768	0.156833	0.215433	0.0586	-0.0858	-0.242633	-0.301233	-0.5015	-0.658333	-0.716933	-0.4157	10.009	0.000604155	0.0033449
Dr.15786.1.S1_at	LOC100332528	mediator of RNA polymerase II transcription subunit 9-like	0.366533	0.265833	-0.1007	0.1571	-0.209433	-0.108733	-0.336433	-0.702967	-0.602267	-0.493533	10.0053	0.000605198	0.0033475
Dr.12241.1.A1_at	cpt1b	carnitine palmitoyltransferase 1B (muscle)	-0.9472	-1.00887	-0.0616667	-1.06027	-0.113067	-0.0514	-0.616533	0.330667	0.392333	0.443733	9.97077	0.000615222	0.00339652
Dr.15061.1.S1_at	ppan	peter pan homolog (Drosophila)	0.371267	-0.3813	-0.752567	0.5239	0.152633	0.9052	-0.219833	-0.5911	0.161467	-0.743733	9.97103	0.000615145	0.00339652
Dr.13393.1.S1_at	arpc4 /// arpc4l	actin related protein 2/3 complex, subunit 4 /// actin related protein 2/3 complex, subunit 4, like	0.760183	0.467383	-0.2928	0.0702	-0.689983	-0.397183	0.35855	-0.401633	-0.108833	0.28835	9.95541	0.000619738	0.00340072
Dr.11447.1.A1_at	arv1	ARV1 homolog (S. cerevisiae)	-0.1857	-0.577233	-0.391533	-0.441633	-0.255933	0.1356	-0.597267	-0.411567	-0.0200333	-0.155633	9.96254	0.000617637	0.00340072
Dr.4267.1.A1_at	fdps	farnesyl diphosphate synthase (farnesyl pyrophosphate synthetase, dimethylallyltranstransferase, geranyltranstransferase)	0.258333	0.0567333	-0.2016	0.362933	0.1046	0.3062	-0.404	-0.662333	-0.460733	-0.766933	9.9584	0.000618857	0.00340072
Dr.14374.1.A1_at	gadd45ab	growth arrest and DNA-damage-inducible, alpha, b	1.47133	1.13577	-0.335567	0.904233	-0.5671	-0.231533	0.949867	-0.521467	-0.1859	0.0456333	9.95296	0.000620462	0.00340072
Dr.7447.1.A1_at	LOC556563	uncharacterized LOC556563	-1.07443	0.6214	1.69583	0.715067	1.7895	0.0936667	-0.0555	1.01893	-0.6769	-0.770567	9.94842	0.000621806	0.00340072
Dr.1187.1.A1_at	psmc1b	proteasome (prosome, macropain) 26S subunit, ATPase, 1b	0.666917	0.413633	-0.253283	0.266867	-0.40005	-0.146767	-0.0361167	-0.703033	-0.44975	-0.302983	9.96082	0.000618144	0.00340072
Dr.7461.1.A1_at	si:dkey-114g7.4	si:dkey-114g7.4	-0.398767	-0.108867	0.2899	0.573667	0.972433	0.682533	-0.253067	0.1457	-0.1442	-0.826733	9.95821	0.000618913	0.00340072
Dr.14927.1.S1_at	sigmar1	sigma non-opioid intracellular receptor 1	0.4818	0.0138667	-0.467933	-0.2366	-0.7184	-0.250467	0.0413	-0.4405	0.0274333	0.2779	9.94903	0.000621626	0.00340072
Dr.23638.1.A1_at	wu:fb09h12	wu:fb09h12	0.815567	0.674767	-0.1408	0.6753	-0.140267	0.000533333	-0.166433	-0.982	-0.8412	-0.841733	9.95026	0.000621263	0.00340072
Dr.17191.1.A1_at	zgc:152927	zgc:152927	0.6306	0.258667	-0.371933	-0.0766	-0.7072	-0.335267	0.1568	-0.4738	-0.101867	0.2334	9.96455	0.000617047	0.00340072
Dr.3648.1.S1_at	tram1	translocating chain-associating membrane protein 1	0.477767	0.7513	0.273533	0.615933	0.138167	-0.135367	-0.0784833	-0.55625	-0.829783	-0.694417	9.94484	0.000622869	0.00340335
Dr.17130.1.A1_at	mmp11b	matrix metallopeptidase 11b (stromelysin 3)	-0.9232	0.323767	1.24697	0.1538	1.077	-0.169967	0.595	1.5182	0.271233	0.4412	9.93169	0.000626788	0.00342156
Dr.7470.1.A1_at	si:dkey-19p15.7	si:dkey-19p15.7	-1.22383	0.771767	1.9956	0.8103	2.03413	0.0385333	0.644967	1.8688	-0.1268	-0.165333	9.9256	0.000628613	0.00342832
Dr.17354.1.S1_at	LOC100007768	similar to mitochondrial ribosomal protein L52	-0.161033	-0.855533	-0.6945	-0.454567	-0.293533	0.400967	-0.953033	-0.792	-0.0975	-0.498467	9.91952	0.000630441	0.00343508
Dr.10576.2.A1_at	atp6v0cb	ATPase, H+ transporting, lysosomal, V0 subunit c, b	-0.5751	-0.825067	-0.249967	-0.910867	-0.335767	-0.0858	-0.255567	0.319533	0.5695	0.6553	9.91451	0.000631952	0.0034369
Dr.9714.1.S1_at	zgc:100908	zgc:100908	-0.757833	-0.913867	-0.156033	-0.622367	0.135467	0.2915	-0.154433	0.6034	0.759433	0.467933	9.91604	0.00063149	0.0034369
Dr.14654.1.S1_at	zgc:114060	zgc:114060	0.4949	0.909133	0.414233	0.4382	-0.0567	-0.470933	0.909433	0.414533	0.0003	0.471233	9.91252	0.000632555	0.00343698
Dr.24930.1.S1_at	slmo2	slowmo homolog 2 (Drosophila)	-0.567067	-0.7247	-0.157633	-0.16	0.407067	0.5647	-0.3099	0.257167	0.4148	-0.1499	9.91009	0.000633289	0.00343777
Dr.843.1.A1_at	snx6	sorting nexin 6	0.114567	0.599267	0.4847	0.857767	0.7432	0.2585	0.4068	0.292233	-0.192467	-0.450967	9.90754	0.000634063	0.00343877
Dr.13286.1.S1_at	im:7148292	im:7148292	0.988067	0.1708	-0.817267	0.297333	-0.690733	0.126533	-0.0526667	-1.04073	-0.223467	-0.35	9.90483	0.000634883	0.00344003
Dr.6714.1.S1_at	oaz1	ornithine decarboxylase antizyme 1	-0.216467	-0.367767	-0.1513	-0.614267	-0.3978	-0.2465	-0.146567	0.0699	0.2212	0.4677	9.89816	0.000636912	0.00344654
Dr.11329.1.A1_at	pkib	protein kinase (cAMP-dependent, catalytic) inhibitor beta	-1.45907	-1.31833	0.140733	-0.730433	0.728633	0.5879	-0.7382	0.720867	0.580133	-0.00776667	9.89623	0.0006375	0.00344654
Dr.6508.1.A1_at	wu:fc37b12	wu:fc37b12	-0.138267	0.268667	0.406933	0.547867	0.686133	0.2792	0.0215	0.159767	-0.247167	-0.526367	9.89507	0.000637854	0.00344654
Dr.8806.1.A1_at	trap1	TNF receptor-associated protein 1	0.711333	-0.6096	-1.32093	-0.8017	-1.51303	-0.1921	0.1034	-0.607933	0.713	0.9051	9.89143	0.000638966	0.00344935
Dr.2855.1.A1_a_at	atp6v1ab	ATPase, H+ transporting, lysosomal V1 subunit Ab	2.5572	1.93103	-0.626167	1.05873	-1.49847	-0.8723	0.8437	-1.7135	-1.08733	-0.215033	9.87714	0.000643355	0.00346472
Dr.13688.2.A1_at	LOC792693	uncharacterized LOC792693	0.7227	0.391533	-0.331167	0.779567	0.0568667	0.388033	0.236567	-0.486133	-0.154967	-0.543	9.87445	0.000644185	0.00346472
Dr.17792.2.A1_at	ndst2a	N-deacetylase/N-sulfotransferase (heparan glucosaminyl) 2a	-0.221567	-0.0579333	0.163633	0.423133	0.6447	0.481067	-0.135167	0.0864	-0.0772333	-0.5583	9.87487	0.000644056	0.00346472
Dr.11952.2.A1_at	sps2	selenophosphate synthetase 2	-0.0486667	-0.424667	-0.376	-0.6661	-0.617433	-0.241433	0.00583333	0.0545	0.4305	0.671933	9.87984	0.000642523	0.00346472
Dr.2047.1.A1_at	arrdc2	arrestin domain containing 2	-0.0242333	0.950967	0.9752	0.701067	0.7253	-0.2499	-0.145333	-0.1211	-1.0963	-0.8464	9.86847	0.000646035	0.00346828
Dr.4978.1.A1_at	zgc:85829	zgc:85829	-0.645567	0.208467	0.854033	0.307333	0.9529	0.0988667	0.111267	0.756833	-0.0972	-0.196067	9.86937	0.000645756	0.00346828
AFFX-Dr-GAPDH-3_at	gapdhs	Glyceraldehyde-3-phosphate dehydrogenase, spermatogenic	0.95125	0.709492	-0.241758	0.0601833	-0.891067	-0.649308	0.486842	-0.464408	-0.22265	0.426658	9.8655	0.000646955	0.00346912
Dr.11357.1.S1_at	wu:fc17e06	wu:fc17e06	-0.06375	0.00735	0.0711	0.543833	0.607583	0.536483	-0.573933	-0.510183	-0.581283	-1.11777	9.86413	0.000647379	0.00346912
Dr.24882.1.S1_at	atp1b2a	ATPase, Na+/K+ transporting, beta 2a polypeptide	-1.10759	-0.883211	0.224378	-0.495	0.612589	0.388211	0.0783222	1.18591	0.961533	0.573322	9.84614	0.000652991	0.00349279
Dr.7456.1.A1_at	mll	myeloid/lymphoid or mixed-lineage leukemia (trithorax homolog, Drosophila)	-0.0931333	0.4359	0.529033	0.822567	0.9157	0.386667	0.0033	0.0964333	-0.4326	-0.819267	9.8466	0.000652847	0.00349279
Dr.14685.1.S1_at	lsm6	LSM6 homolog, U6 small nuclear RNA associated (S. cerevisiae)	0.304767	-0.0526333	-0.3574	-0.0017	-0.306467	0.0509333	-0.470067	-0.774833	-0.417433	-0.468367	9.82921	0.000658326	0.0035181
Dr.8109.1.S1_at	lcp1	lymphocyte cytosolic plastin 1	2.76177	1.71577	-1.046	1.1876	-1.57417	-0.528167	1.46933	-1.29243	-0.246433	0.281733	9.82231	0.000660516	0.00352658
Dr.1917.1.A1_at	mxi1	max interacting protein	-1.25155	-0.867017	0.384533	-0.534867	0.716683	0.33215	-0.133817	1.11773	0.7332	0.40105	9.81649	0.000662368	0.00353001
Dr.519.1.A1_at	pola1	polymerase (DNA directed), alpha 1	0.3139	1.40093	1.08703	0.7139	0.4	-0.687033	1.02033	0.706433	-0.3806	0.306433	9.81741	0.000662075	0.00353001
Dr.6844.1.A1_at	elfn1	Extracellular leucine-rich repeat and fibronectin type III domain containing 1	-0.402167	-0.715333	-0.313167	-0.236333	0.165833	0.479	-0.473567	-0.0714	0.241767	-0.237233	9.80884	0.000664809	0.00353979
Dr.11793.1.A1_at	bnip3	BCL2/adenovirus E1B interacting protein 3	-0.768967	-0.1096	0.659367	0.541867	1.31083	0.651467	-0.544333	0.224633	-0.434733	-1.0862	9.80175	0.000667084	0.00354867
Dr.16130.1.S1_at	adh8b	alcohol dehydrogenase 8b	-0.6977	-0.137467	0.560233	-0.254433	0.443267	-0.116967	0.0330333	0.730733	0.1705	0.287467	9.79907	0.000667944	0.00355001
Dr.25407.1.A1_at	cuedc2	CUE domain containing 2	0.412233	0.2883	-0.123933	-0.481533	-0.893767	-0.769833	0.5241	0.111867	0.2358	1.00563	9.79495	0.000669273	0.00355384
Dr.11570.1.A1_at	LOC100333951	integrin alpha-E-like	2.1869	2.5095	0.3226	1.4911	-0.6958	-1.0184	1.33263	-0.854267	-1.17687	-0.158467	9.79269	0.000670004	0.00355449
Dr.16489.1.A1_at	mknk1	MAP kinase interacting serine/threonine kinase 1	0.407367	0.5175	0.110133	0.385667	-0.0217	-0.131833	0.00296667	-0.4044	-0.514533	-0.3827	9.78721	0.000671774	0.00356065
Dr.6570.1.S1_at	cited4b	Cbp/p300-interacting transactivator, with Glu/Asp-rich carboxy-terminal domain, 4b	0.825683	0.443183	-0.3825	-0.615783	-1.44147	-1.05897	0.00221667	-0.823467	-0.440967	0.618	9.78298	0.000673148	0.0035647
Dr.13861.1.A1_at	LOC100535531	collagen alpha-2(IV) chain-like	-0.421933	0.747867	1.1698	0.839233	1.26117	0.0913667	0.507967	0.9299	-0.2399	-0.331267	9.77121	0.000676981	0.00358174
Dr.17259.1.A1_at	als2cr8	amyotrophic lateral sclerosis 2 (juvenile) chromosome region, candidate 8	-0.252767	0.123833	0.3766	0.840367	1.09313	0.716533	0.0489	0.301667	-0.0749333	-0.791467	9.76324	0.000679592	0.0035923
Dr.3514.1.S1_at	emc8	ER membrane protein complex subunit 8	0.279733	-0.0783333	-0.358067	-0.158167	-0.4379	-0.0798333	-0.477167	-0.7569	-0.398833	-0.319	9.75917	0.000680929	0.0035923
Dr.14063.1.A1_at	eml2	echinoderm microtubule associated protein like 2	1.01813	1.53363	0.5155	0.8655	-0.152633	-0.668133	1.2223	0.204167	-0.311333	0.3568	9.75763	0.000681436	0.0035923
Dr.9616.1.A1_at	wu:fj94h02	wu:fj94h02	-1.12833	-0.999	0.129333	-0.782367	0.345967	0.216633	-0.8079	0.320433	0.1911	-0.0255333	9.75768	0.000681419	0.0035923
Dr.18514.1.S1_at	hrsp12	heat-responsive protein 12	0.0648	0.7786	0.7138	0.0756	0.0108	-0.703	0.564433	0.499633	-0.214167	0.488833	9.75417	0.000682578	0.0035946
Dr.13742.1.S1_at	zcchc9	zinc finger, CCHC domain containing 9	0.715667	0.4609	-0.254767	0.601667	-0.114	0.140767	-0.124267	-0.839933	-0.585167	-0.725933	9.75258	0.000683104	0.0035946
Dr.17761.1.S1_at	LOC100332237	thrombospondin-1-like	0.954333	1.86763	0.9133	1.7462	0.791867	-0.121433	0.886167	-0.0681667	-0.981467	-0.860033	9.74787	0.000684661	0.00359657
Dr.5025.1.S1_at	sb:cb930	sb:cb930	-0.6367	-0.203367	0.433333	-0.321733	0.314967	-0.118367	-0.292533	0.344167	-0.0891667	0.0292	9.74586	0.000685326	0.00359657
Dr.316.1.A1_at	tp53bp2	tumor protein p53 binding protein, 2	-0.546667	-0.172	0.374667	-0.121733	0.424933	0.0502667	0.170833	0.7175	0.342833	0.292567	9.74624	0.0006852	0.00359657
Dr.3745.1.A1_at	metrn	meteorin, glial cell differentiation regulator	-0.227267	-0.826133	-0.598867	-0.804067	-0.5768	0.0220667	-0.547333	-0.320067	0.2788	0.256733	9.74282	0.000686334	0.00359699
Dr.16167.1.A1_at	wu:fd56c02	wu:fd56c02	0.9108	0.581933	-0.328867	0.8092	-0.1016	0.227267	0.202333	-0.708467	-0.3796	-0.606867	9.74191	0.000686637	0.00359699
Dr.20276.1.A1_at	ace	angiotensin I converting enzyme (peptidyl-dipeptidase A) 1	2.1516	2.11167	-0.0399333	0.9947	-1.1569	-1.11697	0.868033	-1.28357	-1.24363	-0.126667	9.73729	0.000688175	0.00360182
Dr.824.1.A1_at	vapal	VAMP (vesicle-associated membrane protein)-associated protein A, like	-0.488267	-0.527467	-0.0392	-0.3413	0.146967	0.186167	0.0389667	0.527233	0.566433	0.380267	9.72772	0.00069137	0.0036153
Dr.1104.1.A1_at	alpi	alkaline phosphatase, intestinal	-1.5044	-1.51617	-0.0117667	-3.8433	-2.3389	-2.32713	-2.03553	-0.531133	-0.519367	1.80777	9.72099	0.000693626	0.00362386
Dr.2478.1.S1_at	erp44	endoplasmic reticulum protein 44	0.332967	1.0306	0.697633	1.25017	0.9172	0.219567	0.210033	-0.122933	-0.820567	-1.04013	9.71503	0.000695635	0.00362786
Dr.17200.1.S1_at	metrnl	meteorin, glial cell differentiation regulator-like	0.716467	1.36433	0.647867	0.907867	0.1914	-0.456467	0.407867	-0.3086	-0.956467	-0.5	9.71626	0.000695219	0.00362786
Dr.10958.1.A1_at	mon1a	MON1 homolog A (yeast)	0.0184333	-0.396467	-0.4149	-0.655433	-0.673867	-0.258967	-0.0620667	-0.0805	0.3344	0.593367	9.70186	0.00070009	0.00364784
Dr.25811.1.S1_at	zgc:103586	zgc:103586	-0.556133	-0.6309	-0.0747667	-0.693567	-0.137433	-0.0626667	0.300167	0.8563	0.931067	0.993733	9.69793	0.000701427	0.00365155
Dr.13740.1.S1_at	zgc:194319	zgc:194319	-0.4134	1.17943	1.59283	0.412033	0.825433	-0.7674	0.691833	1.10523	-0.4876	0.2798	9.688	0.000704817	0.00366593
Dr.24235.1.A1_at	ddx18	DEAD (Asp-Glu-Ala-Asp) box polypeptide 18	0.1922	-0.5286	-0.7208	-0.0208333	-0.213033	0.507767	-0.736967	-0.929167	-0.208367	-0.716133	9.68059	0.00070736	0.00367261
Dr.7612.1.A1_at	spi1	spleen focus forming virus (SFFV) proviral integration oncogene spi1	1.33018	1.73645	0.406267	1.35178	0.0216	-0.384667	0.232667	-1.09752	-1.50378	-1.11912	9.68209	0.000706846	0.00367261
Dr.24280.1.A1_at	mical2b	microtubule associated monoxygenase, calponin and LIM domain containing 2b	-1.20293	-0.858467	0.344467	-0.784233	0.4187	0.0742333	-0.1661	1.03683	0.692367	0.618133	9.662	0.000713784	0.00370268
Dr.12986.1.A1_a_at	fos	v-fos FBJ murine osteosarcoma viral oncogene homolog	1.41131	1.21729	-0.194022	1.25714	-0.154167	0.0398556	-0.583056	-1.99437	-1.80034	-1.8402	9.65797	0.000715185	0.00370337
Dr.24992.1.A1_at	polr3k	polymerase (RNA) III (DNA directed) polypeptide K	0.561467	0.0988667	-0.4626	0.182767	-0.3787	0.0839	-0.186233	-0.7477	-0.2851	-0.369	9.65901	0.000714825	0.00370337
Dr.16874.1.S1_at	gmppab	GDP-mannose pyrophosphorylase Ab	0.314333	-0.1075	-0.421833	-0.225567	-0.5399	-0.118067	0.275067	-0.0392667	0.382567	0.500633	9.64361	0.000720204	0.00372283
Dr.16938.1.A1_at	LOC100151491	uncharacterized LOC100151491	1.88237	1.71193	-0.170433	1.41183	-0.470533	-0.3001	1.1232	-0.759167	-0.588733	-0.288633	9.64357	0.00072022	0.00372283
Dr.15990.1.S1_at	mrps10	mitochondrial ribosomal protein S10	-0.000466667	-0.7155	-0.715033	-0.716133	-0.715667	-0.000633333	-0.367667	-0.3672	0.347833	0.348467	9.6129	0.000731075	0.00377561
Dr.25095.1.A1_at	thbs2b	thrombospondin 2b	-1.1294	3.0539	4.1833	0.949933	2.07933	-2.10397	1.61703	2.74643	-1.43687	0.6671	9.60485	0.000733957	0.00378714
Dr.6223.1.A1_at	c1galt1b	core 1 synthase, glycoprotein-N-acetylgalactosamine 3-beta-galactosyltransferase, 1b	-0.1177	0.427233	0.544933	0.566833	0.684533	0.1396	0.145333	0.263033	-0.2819	-0.4215	9.59814	0.000736369	0.00379304
Dr.8242.1.A1_at	vim	vimentin	-1.526	0.2663	1.7923	0.0929333	1.61893	-0.173367	-0.363167	1.16283	-0.629467	-0.4561	9.59806	0.000736398	0.00379304
Dr.14024.1.S1_at	dnajb6b	DnaJ (Hsp40) homolog, subfamily B, member 6b	-0.867867	-0.542567	0.3253	-0.320967	0.5469	0.2216	0.1976	1.06547	0.740167	0.518567	9.59421	0.000737784	0.00379348
Dr.1204.1.S1_at	sdad1	SDA1 domain containing 1	-0.208367	-0.780533	-0.572167	-0.4134	-0.205033	0.367133	-0.969833	-0.761467	-0.1893	-0.556433	9.59426	0.000737765	0.00379348
Dr.21908.1.A1_at	wu:fc80b10	wu:fc80b10	0.605233	0.2006	-0.404633	0.322233	-0.283	0.121633	0.830133	0.2249	0.629533	0.5079	9.57925	0.000743204	0.00381799
Dr.5559.1.S1_at	ptenb	phosphatase and tensin homolog B	-0.625267	0.4065	1.03177	0.552533	1.1778	0.146033	-0.223067	0.4022	-0.629567	-0.7756	9.57745	0.000743858	0.00381799
Dr.6810.1.A1_at	si:rp71-56k2.4	si:rp71-56k2.4	-0.6023	-0.6215	-0.0192	-0.0905667	0.511733	0.530933	-0.636467	-0.0341667	-0.0149667	-0.5459	9.57263	0.000745617	0.00382366
Dr.12107.1.A1_at	ndrg1a	N-myc downstream regulated gene 1a	1.53547	1.39997	-0.1355	1.17797	-0.3575	-0.222	0.480433	-1.05503	-0.919533	-0.697533	9.56428	0.000748676	0.00383262
Dr.13114.1.A1_at	rhov	ras homolog gene family, member V	-0.641267	-0.356067	0.2852	0.0424667	0.683733	0.398533	0.5104	1.15167	0.866467	0.467933	9.56486	0.000748462	0.00383262
Dr.13182.1.A1_at	rab5b	RAB5B, member RAS oncogene family	0.577267	0.323533	-0.253733	0.278433	-0.298833	-0.0451	0.0368	-0.540467	-0.286733	-0.241633	9.56053	0.000750053	0.00383631
Dr.8160.1.S1_at	copz2	zeta2-cop	-0.125533	0.763133	0.888667	0.878033	1.00357	0.1149	0.1996	0.325133	-0.563533	-0.678433	9.55186	0.000753248	0.00384927
Dr.16752.1.A1_at	cpped1	calcineurin-like phosphoesterase domain containing 1	0.1175	0.604033	0.486533	0.337933	0.220433	-0.2661	-0.0648	-0.1823	-0.668833	-0.402733	9.5438	0.000756233	0.00386115
Dr.19854.1.S1_at	acn9	ACN9 homolog (S. cerevisiae)	-0.350767	-1.0145	-0.663733	-1.14247	-0.7917	-0.127967	-0.201633	0.149133	0.812867	0.940833	9.53529	0.000759399	0.00386997
Dr.20010.6.A1_at	mccc2	methylcrotonoyl-Coenzyme A carboxylase 2 (beta)	-0.863533	-1.16143	-0.2979	-1.11483	-0.2513	0.0466	-0.237133	0.6264	0.9243	0.8777	9.53382	0.000759949	0.00386997
Dr.4873.1.A1_at	wu:fi46h04	wu:fi46h04	0.0933	0.971633	0.878333	1.23733	1.14403	0.2657	0.402767	0.309467	-0.568867	-0.834567	9.53681	0.000758834	0.00386997
Dr.7822.1.A1_at	atp6ap2	ATPase, H+ transporting, lysosomal accessory protein 2	0.8798	0.403133	-0.476667	0.2331	-0.6467	-0.170033	0.1887	-0.6911	-0.214433	-0.0444	9.52636	0.000762739	0.00387069
Dr.15996.1.S1_at	si:ch211-217k17.7	si:ch211-217k17.7	0.229	-0.376933	-0.605933	0.2619	0.0329	0.638833	-0.497433	-0.726433	-0.1205	-0.759333	9.52709	0.000762466	0.00387069
Dr.8966.1.S1_at	vps18	vacuolar protein sorting protein 18	0.240633	-0.251933	-0.492567	-0.3057	-0.546333	-0.0537667	-0.197333	-0.437967	0.0546	0.108367	9.52682	0.000762567	0.00387069
Dr.14825.1.S1_at	zgc:152965	zgc:152965	-0.722133	-0.9446	-0.222467	-0.748667	-0.0265333	0.195933	-0.498467	0.223667	0.446133	0.2502	9.52691	0.000762534	0.00387069
Dr.24888.1.A1_at	ilf3a	interleukin enhancer binding factor 3a	0.625167	0.7208	0.0956333	0.580067	-0.0451	-0.140733	0.407833	-0.217333	-0.312967	-0.172233	9.51491	0.000767045	0.00388916
Dr.4751.1.S1_x_at	aldh2a	aldehyde dehydrogenase 2 family (mitochondrial)a	-0.628933	-0.363033	0.2659	-0.216733	0.4122	0.1463	0.0545	0.683433	0.417533	0.271233	9.50447	0.000770996	0.00390396
Dr.15693.1.S1_at	atp6v0ca	ATPase, H+ transporting, lysosomal, V0 subunit c, a	1.58452	1.5972	0.0126833	1.14198	-0.442533	-0.455217	0.986633	-0.597883	-0.610567	-0.15535	9.50366	0.000771301	0.00390396
Dr.21676.1.A1_at	wu:fc35d06	wu:fc35d06	-0.982633	-0.637933	0.3447	-0.363967	0.618667	0.273967	-0.1798	0.802833	0.458133	0.184167	9.49976	0.000772786	0.00390706
Dr.18472.1.A1_at	wu:fi75a02	wu:fi75a02	-0.434833	-0.692833	-0.258	-0.213633	0.2212	0.4792	-0.8224	-0.387567	-0.129567	-0.608767	9.49854	0.00077325	0.00390706
Dr.14286.1.A1_at	wu:fc03g10	wu:fc03g10	-0.561	-1.0479	-0.4869	-0.865567	-0.304567	0.182333	-0.395533	0.165467	0.652367	0.470033	9.49523	0.000774512	0.00391005
Dr.22748.1.A1_at	wdr41	WD repeat domain 41	-0.982267	-1.1642	-0.181933	-1.39073	-0.408467	-0.226533	-0.8588	0.123467	0.3054	0.531933	9.49125	0.000776033	0.00391434
Dr.143.1.A1_a_at	slmapa	sarcolemma associated protein a	-1.0321	-0.608127	0.423973	-0.62878	0.40332	-0.0206533	-0.170293	0.861807	0.437833	0.458487	9.47925	0.000780635	0.00393416
Dr.2298.1.S1_at	echdc2	enoyl CoA hydratase domain containing 2	1.60857	1.32153	-0.287033	1.4249	-0.183667	0.103367	0.796	-0.812567	-0.525533	-0.6289	9.47191	0.000783469	0.00393896
Dr.17099.1.A1_at	ell2	elongation factor, RNA polymerase II, 2	0.354367	0.0145111	-0.339856	-0.300622	-0.654989	-0.315133	-0.0840556	-0.438422	-0.0985667	0.216567	9.47478	0.000782359	0.00393896
Dr.12876.1.A1_at	setd7	SET domain containing (lysine methyltransferase) 7	-0.186233	-0.5063	-0.320067	0.2102	0.396433	0.7165	-0.635767	-0.449533	-0.129467	-0.845967	9.47154	0.000783611	0.00393896
Dr.5292.1.A1_at	dtwd1	DTW domain containing 1	-0.1624	-0.759767	-0.597367	-0.901967	-0.739567	-0.1422	-0.138433	0.0239667	0.621333	0.763533	9.46957	0.000784375	0.00393941
Dr.7186.1.A1_at	wu:fe14c11	wu:fe14c11	1.18267	0.6715	-0.511167	0.184867	-0.9978	-0.486633	0.349	-0.833667	-0.3225	0.164133	9.46433	0.000786403	0.00394621
Dr.17212.1.S1_at	mfn1	mitofusin 1	-0.5976	-0.571567	0.0260333	0.170167	0.767767	0.741733	-0.418267	0.179333	0.1533	-0.588433	9.45798	0.000788877	0.00395522
Dr.25356.1.A1_at	nabp1a	nucleic acid binding protein 1a	-0.7934	-0.376656	0.416744	0.193744	0.987144	0.5704	-0.416467	0.376933	-0.0398111	-0.610211	9.45543	0.00078987	0.0039568
Dr.13868.1.S1_at	syt4	synaptotagmin IV	-1.3206	-0.9418	0.3788	-0.386967	0.933633	0.554833	-0.973867	0.346733	-0.0320667	-0.5869	9.4511	0.000791563	0.00396188
Dr.10980.1.S1_at	emp2	epithelial membrane protein 2	-0.0577667	0.478583	0.53635	0.54515	0.602917	0.0665667	-0.122117	-0.06435	-0.6007	-0.667267	9.4487	0.000792499	0.00396318
Dr.16770.1.A1_at	LOC100150452	sodium- and chloride-dependent creatine transporter 1-like	0.873067	0.8211	-0.0519667	0.1545	-0.718567	-0.6666	1.11247	0.2394	0.291367	0.957967	9.44292	0.00079477	0.00397113
Dr.10319.1.S1_at	copg2	coatomer protein complex, subunit gamma 2	0.2065	0.109033	-0.0974667	-0.4463	-0.6528	-0.555333	-0.02795	-0.23445	-0.136983	0.41835	9.4353	0.000797772	0.00397254
Dr.11519.1.A1_at	m6pr	mannose-6-phosphate receptor (cation dependent)	1.17423	1.08877	-0.0854667	0.644233	-0.53	-0.444533	0.9216	-0.252633	-0.167167	0.277367	9.43872	0.000796422	0.00397254
Dr.9564.1.A1_at	tex2	testis expressed 2	0.665133	0.8864	0.221267	0.7741	0.108967	-0.1123	-0.0171	-0.682233	-0.9035	-0.7912	9.43875	0.000796411	0.00397254
Dr.18499.1.A1_at	tsr3	TSR3, 20S rRNA accumulation, homolog (S. cerevisiae)	0.0458667	-0.3822	-0.428067	0.106867	0.061	0.489067	-0.768633	-0.8145	-0.386433	-0.8755	9.4357	0.000797613	0.00397254
Dr.2275.1.A1_at	golgb1	golgi autoantigen, golgin subfamily b, macrogolgin (with transmembrane signal), 1	0.352667	0.815967	0.4633	0.634567	0.2819	-0.1814	0.280867	-0.0718	-0.5351	-0.3537	9.43345	0.0007985	0.00397278
Dr.10293.1.S1_at	anxa11b	annexin A11b	-0.239067	0.463367	0.702433	0.7127	0.951767	0.249333	-0.0276333	0.211433	-0.491	-0.740333	9.42413	0.000802193	0.00398775
Dr.9655.1.A1_at	vsg1	vessel-specific 1	-0.499433	0.893967	1.3934	0.724467	1.2239	-0.1695	0.138033	0.637467	-0.755933	-0.586433	9.41804	0.000804616	0.0039964
Dr.104.1.A1_at	ankfy1	ankyrin repeat and FYVE domain containing 1	0.7068	1.04523	0.338433	0.945367	0.238567	-0.0998667	0.353233	-0.353567	-0.692	-0.592133	9.41071	0.000807546	0.00400414
Dr.25724.1.S1_at	zgc:136439	zgc:136439	-0.0740333	0.594633	0.668667	0.5662	0.640233	-0.0284333	0.0374333	0.111467	-0.5572	-0.528767	9.41192	0.000807061	0.00400414
Dr.888.1.S1_at	atp1a1	ATPase, Na+/K+ transporting, alpha 1 polypeptide	-0.0678333	-0.1784	-0.110567	-0.4758	-0.407967	-0.2974	0.102733	0.170567	0.281133	0.578533	9.39702	0.000813046	0.00402799
Dr.11641.1.S1_at	gtf2f1	general transcription factor IIF, polypeptide 1	-0.236367	0.153933	0.3903	0.543467	0.779833	0.389533	-0.3654	-0.129033	-0.519333	-0.908867	9.38784	0.000816759	0.00404296
Dr.4839.1.A1_at	scaf4a	SR-related CTD-associated factor 4a	-0.367133	-0.277133	0.09	-0.610367	-0.243233	-0.333233	-0.182333	0.1848	0.0948	0.428033	9.3801	0.000819904	0.00405509
Dr.4167.1.A1_at	tmem203	transmembrane protein 203	-0.583033	-0.7509	-0.167867	-0.5472	0.0358333	0.2037	-0.345567	0.237467	0.405333	0.201633	9.37788	0.000820811	0.00405614
Dr.18396.1.S1_at	txnipa	thioredoxin interacting protein a	0.0237333	0.8211	0.797367	0.945233	0.9215	0.124133	0.3575	0.333767	-0.4636	-0.587733	9.36822	0.000824761	0.00407222
Dr.10711.1.S2_at	ctbp1	C-terminal binding protein 1	0.2627	0.00428333	-0.258417	-0.298367	-0.561067	-0.30265	0.515133	0.252433	0.51085	0.8135	9.35951	0.000828341	0.00407702
Dr.7882.1.A1_a_at	lysmd2	LysM, putative peptidoglycan-binding, domain containing 2	-0.441511	-0.678489	-0.236978	-0.118967	0.322544	0.559522	-0.0720222	0.369489	0.606467	0.0469444	9.35737	0.000829224	0.00407702
Dr.17491.1.A1_at	pygmb	phosphorylase, glycogen (muscle) b	-0.663167	-0.391583	0.271583	-0.375467	0.2877	0.0161167	0.131967	0.795133	0.52355	0.507433	9.36099	0.000827733	0.00407702
Dr.19063.1.S1_at	rnf175	ring finger protein 175	-0.415167	-0.602167	-0.187	-0.8992	-0.484033	-0.297033	-0.397967	0.0172	0.2042	0.501233	9.35751	0.000829169	0.00407702
Dr.5078.1.A1_at	tbl3	transducin (beta)-like 3	0.861533	0.384867	-0.476667	0.810367	-0.0511667	0.4255	0.537867	-0.323667	0.153	-0.2725	9.35783	0.000829033	0.00407702
Dr.7285.1.A1_at	grip2a	glutamate receptor interacting protein 2a	-1.43883	-1.15077	0.288067	-0.565433	0.8734	0.585333	0.355867	1.7947	1.50663	0.9213	9.35222	0.000831353	0.00408405
Dr.14042.1.S1_at	zgc:76871	zgc:76871	0.365333	0.003	-0.362333	-0.1862	-0.551533	-0.1892	0.231333	-0.134	0.228333	0.417533	9.33784	0.000837331	0.00410996
Dr.1864.1.A1_at	LOC100149907 /// zgc:175222	myosin phosphatase Rho-interacting protein-like /// zgc:175222	-0.736733	-0.131	0.605733	0.1516	0.888333	0.2826	0.158867	0.8956	0.289867	0.00726667	9.33565	0.000838243	0.00411098
Dr.25472.1.A1_at	LOC562049	formin-binding protein 1-like	0.5732	0.676533	0.103333	0.696733	0.123533	0.0202	0.279067	-0.294133	-0.397467	-0.417667	9.32049	0.000844605	0.00413871
Dr.17696.1.A1_at	akap11	A kinase (PRKA) anchor protein 11	-0.792767	-0.802967	-0.0102	-0.826	-0.0332333	-0.0230333	-0.487533	0.305233	0.315433	0.338467	9.30887	0.00084952	0.00415582
Dr.4161.1.A1_at	hars	histidyl-tRNA synthetase	0.647533	-0.0209	-0.668433	-0.0703	-0.717833	-0.0494	0.0926333	-0.5549	0.113533	0.162933	9.30906	0.000849439	0.00415582
Dr.1551.1.A1_at	dpp3	dipeptidylpeptidase 3	1.12917	1.09043	-0.0387333	0.0882667	-1.0409	-1.00217	0.697733	-0.431433	-0.3927	0.609467	9.29819	0.000854066	0.00417343
Dr.17454.1.S1_at	pank4	pantothenate kinase 4	-0.0789	0.190433	0.269333	0.311767	0.390667	0.121333	-0.288067	-0.209167	-0.4785	-0.599833	9.29705	0.00085455	0.00417343
Dr.377.1.S1_at	prim1	primase polypeptide 1	0.3868	1.4328	1.046	0.814133	0.427333	-0.618667	1.4387	1.0519	0.0059	0.624567	9.28853	0.000858201	0.00418776
Dr.23788.1.S1_at	gstp1	glutathione S-transferase pi 1	-0.6484	-0.3339	0.3145	-0.2531	0.3953	0.0808	-0.0266	0.6218	0.3073	0.2265	9.27415	0.000864399	0.00420959
Dr.25140.2.S1_at	icn	ictacalcin	-0.373	-0.0244333	0.348567	-0.126183	0.246817	-0.10175	0.242133	0.615133	0.266567	0.368317	9.27148	0.000865557	0.00420959
Dr.246.1.A1_at	lysmd3	LysM, putative peptidoglycan-binding, domain containing 3	-0.0864	-0.0376667	0.0487333	0.0980333	0.184433	0.1357	-0.6722	-0.5858	-0.634533	-0.770233	9.27559	0.000863777	0.00420959
Dr.3606.1.A1_at	zgc:152873	zgc:152873	0.158567	-0.792367	-0.950933	-0.839533	-0.9981	-0.0471667	-0.141767	-0.300333	0.6506	0.697767	9.27191	0.00086537	0.00420959
Dr.25604.1.A1_at	si:dkeyp-55f12.4	si:dkeyp-55f12.4	0.207233	-0.551633	-0.758867	-0.647133	-0.854367	-0.0955	0.0603333	-0.1469	0.611967	0.707467	9.26838	0.000866903	0.00421263
Dr.15054.1.S1_at	rbp2a	retinol binding protein 2a, cellular	-0.937733	-1.1347	-0.196967	-1.78243	-0.8447	-0.647733	-1.31553	-0.3778	-0.180833	0.4669	9.26446	0.000868604	0.00421453
Dr.15412.1.A1_at	tssc1	tumor suppressing subtransferable candidate 1	0.149211	0.2031	0.0538889	-0.352733	-0.501944	-0.555833	0.339267	0.190056	0.136167	0.692	9.26416	0.000868738	0.00421453
Dr.12877.1.S1_at	dap3	death associated protein 3	-0.371633	-0.922733	-0.5511	-0.801667	-0.430033	0.121067	-0.3415	0.0301333	0.581233	0.460167	9.25503	0.00087272	0.00422333
Dr.13860.1.S1_at	im:7136729	im:7136729	-0.717567	-0.2216	0.495967	-0.0902	0.627367	0.1314	-0.156233	0.561333	0.0653667	-0.0660333	9.25752	0.000871632	0.00422333
Dr.16546.1.S1_at	ldlrap1a	low density lipoprotein receptor adaptor protein 1a	-0.7714	0.405167	1.17657	0.2871	1.0585	-0.118067	0.721467	1.49287	0.3163	0.434367	9.25658	0.000872042	0.00422333
Dr.24141.1.A1_x_at	nob1	NIN1/RPN12 binding protein 1 homolog (S. cerevisiae)	0.134917	-0.514367	-0.649283	-0.253633	-0.38855	0.260733	-0.4499	-0.584817	0.0644667	-0.196267	9.25152	0.000874259	0.00422523
Dr.10841.1.A1_at	srm	spermidine synthase	0.703133	0.920167	0.217033	1.12907	0.425933	0.2089	0.2146	-0.488533	-0.705567	-0.914467	9.25083	0.00087456	0.00422523
Dr.14140.1.S1_at	LOC100536996	uncharacterized LOC100536996	-0.518467	-0.3541	0.164367	-0.0907667	0.4277	0.263333	-0.3295	0.188967	0.0246	-0.238733	9.24491	0.000877165	0.00423431
Dr.11940.1.A1_at	ptprk	Protein tyrosine phosphatase, receptor type, K	0.402267	1.17963	0.777367	1.38463	0.982367	0.205	0.694933	0.292667	-0.4847	-0.6897	9.24151	0.000878662	0.00423804
Dr.9173.1.A1_at	si:dkeyp-69c1.6	si:dkeyp-69c1.6	0.518533	-0.300067	-0.8186	-0.340833	-0.859367	-0.0407667	0.242633	-0.2759	0.5427	0.583467	9.23327	0.000882304	0.00424859
Dr.4899.1.A1_at	zgc:162356	zgc:162356	-0.332867	0.0767	0.409567	0.4961	0.828967	0.4194	-0.267567	0.0653	-0.344267	-0.763667	9.23399	0.000881983	0.00424859
Dr.927.1.S1_at	tfdp1a	transcription factor Dp-1, a	0.199433	0.9453	0.745867	1.08493	0.8855	0.139633	0.541533	0.3421	-0.403767	-0.5434	9.22732	0.000884946	0.0042578
Dr.3598.1.S1_at	fam136a	family with sequence similarity 136, member A	-0.304933	-1.0175	-0.712567	-1.18793	-0.883	-0.170433	-0.0153	0.289633	1.0022	1.17263	9.21814	0.00088904	0.00426865
Dr.14097.1.S1_at	LOC799290 /// sb:cb183	myelin basic protein-like /// sb:cb183	1.3288	1.60293	0.274133	1.17647	-0.152333	-0.426467	0.806633	-0.522167	-0.7963	-0.369833	9.21924	0.000888546	0.00426865
Dr.23096.1.A1_at	loxl2b	lysyl oxidase-like 2b	-1.63733	1.31047	2.9478	0.339633	1.97697	-0.970833	0.9756	2.61293	-0.334867	0.635967	9.21572	0.000890123	0.00426865
Dr.15043.1.S1_at	si:ch211-239e6.4	si:ch211-239e6.4	0.0474333	-0.718567	-0.766	-0.326478	-0.373911	0.392089	-0.5983	-0.645733	0.120267	-0.271822	9.21706	0.000889524	0.00426865
Dr.6181.1.S1_at	zgc:64095	zgc:64095	0.252933	0.1902	-0.0627333	0.7263	0.473367	0.5361	-0.226533	-0.479467	-0.416733	-0.952833	9.20212	0.000896232	0.00429442
Dr.1749.1.A1_at	zgc:73328	zgc:73328	-0.0216667	-0.1953	-0.173633	0.2887	0.310367	0.484	-0.3866	-0.364933	-0.1913	-0.6753	9.1951	0.000899409	0.00430611
Dr.17275.1.A1_at	whsc2	Wolf-Hirschhorn syndrome candidate 2	0.615233	0.321633	-0.2936	-0.0666	-0.681833	-0.388233	-0.222333	-0.837567	-0.543967	-0.155733	9.19001	0.000901716	0.00431361
Dr.15338.1.A1_at	cachd1	cache domain containing 1	-0.0471	0.3537	0.4008	0.580933	0.628033	0.227233	0.0822	0.1293	-0.2715	-0.498733	9.1879	0.000902679	0.00431469
Dr.22690.1.A1_at	LOC100537430	tenascin-like	-2.97123	-3.49477	-0.523533	-3.4857	-0.514467	0.00906667	-2.95527	0.0159667	0.5395	0.530433	9.18559	0.000903728	0.00431617
Dr.22059.2.A1_at	LOC100329287	zinc finger protein 345-like	-0.4666	-0.8332	-0.3666	-0.781567	-0.314967	0.0516333	-0.213333	0.253267	0.619867	0.568233	9.1809	0.000905867	0.00432285
Dr.16370.1.S1_at	mob3a	MOB kinase activator 3A	0.8181	0.739	-0.0791	0.4081	-0.41	-0.3309	0.218733	-0.599367	-0.520267	-0.189367	9.17167	0.000910095	0.00433594
Dr.18373.1.S1_at	uap1l1	UDP-N-acteylglucosamine pyrophosphorylase 1, like 1	1.5426	1.04283	-0.499767	0.538567	-1.00403	-0.504267	0.4727	-1.0699	-0.570133	-0.0658667	9.17177	0.000910049	0.00433594
Dr.23464.1.A1_at	LOC100536395	NEDD4-like E3 ubiquitin-protein ligase WWP1-like	-0.453367	-0.0356	0.417767	0.2757	0.729067	0.3113	-0.140667	0.3127	-0.105067	-0.416367	9.16655	0.000912451	0.00434362
Dr.1435.1.S1_at	cav3	caveolin 3	-0.522633	-0.366533	0.1561	-0.1301	0.392533	0.236433	0.2098	0.732433	0.576333	0.3399	9.15921	0.000915841	0.00435621
Dr.3560.1.A1_at	cth	cystathionase (cystathionine gamma-lyase)	1.2489	0.405533	-0.843367	0.282133	-0.966767	-0.1234	0.150633	-1.09827	-0.2549	-0.1315	9.15171	0.000919317	0.00436919
Dr.5747.1.S1_at	ck2a2a	casein kinase 2 alpha 2a	-0.103667	-0.352533	-0.248867	0.306667	0.410333	0.6592	-0.322233	-0.218567	0.0303	-0.6289	9.14461	0.000922622	0.00437777
Dr.17911.1.S1_at	ttna	titin a	-0.669908	-0.68525	-0.0153417	-0.608375	0.0615333	0.076875	-0.2588	0.411108	0.42645	0.349575	9.14515	0.000922369	0.00437777
Dr.12165.1.A1_at	ctdspl2a	CTD (carboxy-terminal domain, RNA polymerase II, polypeptide A) small phosphatase like 2a	-0.465733	0.268333	0.734067	0.546633	1.01237	0.2783	0.00176667	0.4675	-0.266567	-0.544867	9.14179	0.000923939	0.00438046
Dr.13680.1.S1_at	fdx1	ferredoxin 1	-0.704933	-0.686433	0.0185	-1.12383	-0.4189	-0.4374	-0.3065	0.398433	0.379933	0.817333	9.13226	0.000928404	0.00439806
Dr.1246.1.S1_at	apoeb	apolipoprotein Eb	1.98747	3.6007	1.61323	1.04487	-0.9426	-2.55583	0.557467	-1.43	-3.04323	-0.4874	9.13018	0.000929381	0.00439912
Dr.19702.1.A1_at	LOC560599	uncharacterized LOC560599	-0.259633	-0.714867	-0.455233	-1.32337	-1.06373	-0.6085	-0.232033	0.0276	0.482833	1.09133	9.12804	0.000930387	0.00440032
Dr.10644.1.A1_s_at	fmr1	fragile X mental retardation 1	-0.50295	-0.409117	0.0938333	-0.567233	-0.0642833	-0.158117	-0.303533	0.199417	0.105583	0.2637	9.11978	0.000934287	0.00441162
Dr.25489.1.S1_at	zgc:64040	zgc:64040	-0.256967	0.295233	0.5522	0.515067	0.772033	0.219833	-0.365	-0.108033	-0.660233	-0.880067	9.12126	0.000933589	0.00441162
Dr.6419.1.A1_at	abcc5	ATP-binding cassette, sub-family C (CFTR/MRP), member 5	0.160067	1.02177	0.8617	1.33123	1.17117	0.309467	-0.272033	-0.4321	-1.2938	-1.60327	9.11382	0.000937115	0.0044214
Dr.777.1.A1_at	psmc5	proteasome (prosome, macropain) 26S subunit, ATPase, 5	0.460467	0.102933	-0.357533	-0.0258667	-0.486333	-0.1288	-0.0237667	-0.484233	-0.1267	0.0021	9.11092	0.000938493	0.00442432
Dr.15204.1.A1_at	si:dkey-188i13.7	si:dkey-188i13.7	-0.309233	0.988867	1.2981	1.34937	1.6586	0.3605	0.114233	0.423467	-0.874633	-1.23513	9.10737	0.000940182	0.00442871
Dr.4123.1.S1_at	mki67ip	mki67 (FHA domain) interacting nucleolar phosphoprotein (human)	0.308967	-0.252333	-0.5613	0.7317	0.422733	0.984033	-0.433967	-0.742933	-0.181633	-1.16567	9.10019	0.000943612	0.00444129
Dr.16423.1.S1_at	thrap6	thyroid hormone receptor associated protein 6	-0.664	-0.659767	0.00423333	-0.463467	0.200533	0.1963	-0.5262	0.1378	0.133567	-0.0627333	9.09682	0.000945227	0.00444406
Dr.6401.1.S1_at	wu:fj05h12	wu:fj05h12	0.208167	0.2669	0.0587333	-0.519567	-0.727733	-0.786467	0.1247	-0.0834667	-0.1422	0.644267	9.09579	0.000945723	0.00444406
Dr.5111.1.A1_at	2003-09-01	septin 3	-0.9539	-0.8837	0.0702	-0.663667	0.290233	0.220033	-0.594267	0.359633	0.289433	0.0694	9.09117	0.000947944	0.00445092
Dr.12499.1.A1_at	wu:fb93b03	wu:fb93b03	-0.171567	0.444067	0.615633	0.4213	0.592867	-0.0227667	0.4516	0.623167	0.00753333	0.0303	9.08573	0.000950564	0.00445963
Dr.8.1.S1_at	eif5a2	eukaryotic translation initiation factor 5A2	0.365233	0.61915	0.253917	0.14005	-0.225183	-0.4791	-0.0418	-0.407033	-0.66095	-0.18185	9.07613	0.000955216	0.00447786
Dr.10133.1.A1_at	tufm	Tu translation elongation factor, mitochondrial	0.169533	-0.540833	-0.710367	-0.354933	-0.524467	0.1859	0.0885333	-0.081	0.629367	0.443467	9.07126	0.000957579	0.00448534
Dr.3373.1.S1_at	col18a1	Collagen type XVIII, alpha 1	-0.6521	0.635367	1.28747	0.111133	0.763233	-0.524233	0.8184	1.4705	0.183033	0.707267	9.06769	0.000959324	0.00448632
Dr.25683.5.A1_at	s1pr1	sphingosine-1-phosphate receptor 1	1.02657	1.84613	0.819567	1.3407	0.314133	-0.505433	0.4833	-0.543267	-1.36283	-0.8574	9.06856	0.000958896	0.00448632
Dr.21289.1.A1_at	wu:fb99h12	wu:fb99h12	-0.3717	0.116133	0.487833	0.170467	0.542167	0.0543333	0.491567	0.863267	0.375433	0.3211	9.06135	0.000962421	0.0044972
Dr.4370.1.A1_at	dnm1l	dynamin 1-like	-0.3404	-0.492667	-0.152267	-0.5394	-0.199	-0.0467333	0.1199	0.4603	0.612567	0.6593	9.05518	0.00096545	0.00450485
Dr.24995.3.A1_at	hnrnpk	heterogeneous nuclear ribonucleoprotein K	0.3244	0.5619	0.2375	0.604433	0.280033	0.0425333	0.125733	-0.198667	-0.436167	-0.4787	9.05095	0.000967529	0.00450485
Dr.23154.1.A1_at	mid2	midline 2	-0.631233	0.124767	0.756	0.505833	1.13707	0.381067	-0.564067	0.0671667	-0.688833	-1.0699	9.05121	0.000967399	0.00450485
Dr.14268.1.A1_at	pcf11	cleavage and polyadenylation factor subunit, homolog (S. cerevisiae)	-0.841267	-0.584567	0.2567	-0.0312	0.810067	0.553367	-0.0966667	0.7446	0.4879	-0.0654667	9.0497	0.000968147	0.00450485
Dr.11514.1.A1_at	pleca	plectin a	-0.89355	0.02765	0.9212	-0.18065	0.7129	-0.2083	-0.461833	0.431717	-0.489483	-0.281183	9.05211	0.000966959	0.00450485
Dr.2387.1.A1_at	si:ch211-195d17.2	si:ch211-195d17.2	0.0764667	-0.1818	-0.258267	-0.651033	-0.7275	-0.469233	-0.00266667	-0.0791333	0.179133	0.648367	9.04828	0.000968847	0.00450485
Dr.15690.1.S1_at	sltm	SAFB-like, transcription modulator	-0.600975	-0.646467	-0.0454917	-0.0709917	0.529983	0.575475	-0.564192	0.0367833	0.082275	-0.4932	9.04704	0.000969456	0.00450485
Dr.9464.1.A1_at	zgc:92107	zgc:92107	0.918133	1.19907	0.280933	0.708033	-0.2101	-0.491033	0.5054	-0.412733	-0.693667	-0.202633	9.04484	0.000970548	0.00450633
Dr.15757.2.A1_at	ralgps2	Ral-A exchange factor RalGPS2	-1.58903	-0.939433	0.6496	-0.706933	0.8821	0.2325	-0.7118	0.877233	0.227633	-0.00486667	9.03903	0.000973424	0.0045161
Dr.6685.1.A1_at	fam108c1	family with sequence similarity 108, member C1	0.0201667	0.4752	0.455033	0.759867	0.7397	0.284667	0.186067	0.1659	-0.289133	-0.5738	9.0329	0.000976472	0.00451668
Dr.16819.1.S1_at	LOC100536921 /// LOC799971	UPF0449 protein C19orf25 homolog /// UPF0449 protein C19orf25 homolog	-0.406183	-0.62455	-0.218367	-0.9371	-0.530917	-0.31255	-0.383967	0.0222167	0.240583	0.553133	9.03273	0.000976554	0.00451668
Dr.16885.1.A1_at	sptlc2	serine palmitoyltransferase, long chain base subunit 2	0.821967	0.919333	0.0973667	0.470833	-0.351133	-0.4485	0.1196	-0.702367	-0.799733	-0.351233	9.03202	0.000976907	0.00451668
Dr.11366.1.A1_at	taf10	TAF10 RNA polymerase II, TATA box binding protein (TBP)-associated factor	0.383267	0.0196	-0.363667	-0.262333	-0.6456	-0.281933	0.0681667	-0.3151	0.0485667	0.3305	9.031	0.000977415	0.00451668
Dr.26508.1.A1_at	tial1	TIA1 cytotoxic granule-associated RNA binding protein-like 1	-0.0825333	0.4728	0.555333	1.0432	1.12573	0.5704	0.285833	0.368367	-0.186967	-0.757367	9.03616	0.000974851	0.00451668
Dr.3964.1.S1_at	c20orf20	c20orf20 homolog (H. sapiens)	0.168733	0.0541667	-0.114567	0.238667	0.0699333	0.1845	-0.222767	-0.3915	-0.276933	-0.461433	9.02817	0.000978828	0.00451963
Dr.24241.2.A1_at	LOC555279	uncharacterized LOC555279	0.570967	0.302367	-0.2686	0.328933	-0.242033	0.0265667	0.6701	0.0991333	0.367733	0.341167	9.02379	0.000981017	0.00452616
Dr.18431.1.S1_at	gnpda1	glucosamine-6-phosphate deaminase 1	2.5907	2.40377	-0.186933	1.49017	-1.10053	-0.9136	1.47003	-1.12067	-0.933733	-0.0201333	9.02026	0.000982788	0.00453075
Dr.5196.1.A1_at	LOC100332309	ATP-dependent Clp protease ATP-binding subunit clpX-like, mitochondrial-like	-0.574867	-0.7208	-0.145933	-0.691067	-0.1162	0.0297333	-0.3473	0.227567	0.3735	0.343767	9.01728	0.000984285	0.00453407
Dr.2393.1.S1_at	dohh	deoxyhypusine hydroxylase/monooxygenase	-0.0287333	-0.4602	-0.431467	-0.272167	-0.243433	0.188033	-0.284067	-0.255333	0.176133	-0.0119	9.00939	0.000988257	0.00454878
Dr.7646.1.A1_at	ttll12	tubulin tyrosine ligase-like family, member 12	0.813067	-0.0888667	-0.901933	-0.1042	-0.917267	-0.0153333	-0.097	-0.910067	-0.00813333	0.0072	9.00615	0.000989897	0.00455275
Dr.22000.1.A1_at	wu:fd02b11	wu:fd02b11	2.9262	2.44627	-0.479933	1.1006	-1.8256	-1.34567	0.3349	-2.5913	-2.11137	-0.7657	9.00313	0.000991423	0.00455618
Dr.4115.1.A1_at	kbp	kif1-binding protein	-0.478	-0.7604	-0.2824	-0.656733	-0.178733	0.103667	0.0586	0.5366	0.819	0.715333	8.99523	0.000995436	0.00455794
Dr.8295.1.S1_at	kif23	kinesin family member 23	-0.756267	0.169633	0.9259	-0.1953	0.560967	-0.364933	1.172	1.92827	1.00237	1.3673	8.99196	0.000997104	0.00455794
Dr.1282.1.S1_at	krt8	keratin 8	0.2875	0.829433	0.541933	0.689967	0.402467	-0.139467	0.588267	0.300767	-0.241167	-0.1017	8.99011	0.000998049	0.00455794
Dr.15816.1.S1_at	LOC561325	similar to mCG8648	0.363633	0.3425	-0.0211333	0.328733	-0.0349	-0.0137667	-0.149733	-0.513367	-0.492233	-0.478467	8.99104	0.000997571	0.00455794
Dr.12108.1.A1_at	sulf2l	sulfatase 2, like	-0.4646	1.0508	1.5154	0.600467	1.06507	-0.450333	0.880133	1.34473	-0.170667	0.279667	8.99544	0.00099533	0.00455794
Dr.14106.1.S1_at	tmem106ba	transmembrane protein 106Ba	-0.9852	-0.969633	0.0155667	-1.07033	-0.0851333	-0.1007	-0.765333	0.219867	0.2043	0.305	8.99374	0.000996194	0.00455794
Dr.16529.1.S1_at	trpv1	transient receptor potential cation channel subfamily V member 1	2.5717	3.62697	1.05527	2.87423	0.302533	-0.752733	1.1594	-1.4123	-2.46757	-1.71483	8.9968	0.000994636	0.00455794
Dr.5605.3.S1_at	zgc:123194	zgc:123194	0.932817	0.971367	0.03855	0.596867	-0.33595	-0.3745	1.14682	0.214	0.17545	0.54995	8.9948	0.000995658	0.00455794
Dr.23066.1.S1_at	LOC557507	apoptosis-inducing factor, mitochondrion-associated 2	0.535433	0.2199	-0.315533	-0.313867	-0.8493	-0.533767	0.0692667	-0.466167	-0.150633	0.383133	8.98478	0.00100077	0.00456501
Dr.16616.1.S1_at	wu:fl07c04	wu:fl07c04	-0.5668	-0.8505	-0.2837	-0.798067	-0.231267	0.0524333	0.000233333	0.567033	0.850733	0.7983	8.98402	0.00100116	0.00456501
Dr.23765.1.A1_at	ncs1b	neuronal calcium sensor 1b	-1.70747	-2.26113	-0.553667	-2.45053	-0.743067	-0.1894	-1.21623	0.491233	1.0449	1.2343	8.97591	0.00100533	0.00457329
Dr.19937.1.S1_at	npm1a	nucleophosmin 1a	0.577833	-0.0400333	-0.617867	-0.431367	-1.0092	-0.391333	-0.00873333	-0.586567	0.0313	0.422633	8.97816	0.00100417	0.00457329
Dr.4556.1.S1_at	rpa2	replication protein A2	0.6511	1.24517	0.594067	0.940167	0.289067	-0.305	0.516267	-0.134833	-0.7289	-0.4239	8.97739	0.00100457	0.00457329
Dr.5841.1.S1_at	rbm45	RNA binding motif protein 45	-0.0105333	0.3621	0.372633	0.799567	0.8101	0.437467	0.0766333	0.0871667	-0.285467	-0.722933	8.96639	0.00101024	0.00459208
Dr.13015.1.S1_at	lgals2a	lectin, galactoside-binding, soluble, 2a	0.243167	0.777267	0.5341	0.567367	0.3242	-0.2099	0.117467	-0.1257	-0.6598	-0.4499	8.96259	0.00101221	0.0045939
Dr.6952.1.A1_at	wu:fe25f07	wu:fe25f07	-0.865833	-1.05007	-0.184233	-0.4689	0.396933	0.581167	-0.478067	0.387767	0.572	-0.00916667	8.9637	0.00101164	0.0045939
Dr.1242.1.S1_at	cotl1	coactosin-like 1 (Dictyostelium)	1.8997	1.73583	-0.163867	1.12427	-0.775433	-0.611567	1.09383	-0.805867	-0.642	-0.0304333	8.95802	0.00101459	0.00460051
Dr.7631.1.A1_at	eif2b5	eukaryotic translation initiation factor 2B, subunit 5 epsilon	0.249467	-0.374167	-0.623633	0.143733	-0.105733	0.5179	-0.381667	-0.631133	-0.0075	-0.5254	8.95676	0.00101525	0.00460051
Dr.734.1.S1_at	rnf145b	ring finger protein 145b	-0.116233	0.3988	0.515033	0.6949	0.811133	0.2961	-0.0639333	0.0523	-0.462733	-0.758833	8.9528	0.00101731	0.00460627
Dr.6194.1.A1_at	cul2	cullin 2	-0.0899667	-0.570833	-0.480867	-0.441367	-0.3514	0.129467	-0.0140667	0.0759	0.556767	0.4273	8.94622	0.00102075	0.00461827
Dr.5598.1.S1_at	eif6	eukaryotic translation initiation factor 6	0.3492	0.428867	0.0796667	0.7242	0.375	0.295333	-0.108367	-0.457567	-0.537233	-0.832567	8.944	0.00102191	0.00461996
Dr.14075.1.A1_at	znf395b	zinc finger protein 395b	1.58857	1.2803	-0.308267	1.55223	-0.0363333	0.271933	-0.274467	-1.86303	-1.55477	-1.8267	8.93517	0.00102656	0.00463737
Dr.4409.1.S1_at	cd9b	CD9 antigen, b	3.18837	2.67123	-0.517133	0.0555	-3.13287	-2.61573	0.255567	-2.9328	-2.41567	0.200067	8.92992	0.00102933	0.00464024
Dr.3581.1.S1_a_at	ctrb1 /// LOC562139 /// zgc:136461	chymotrypsinogen B1 /// similar to chymotrypsinogen B1 /// zgc:136461	-0.465667	-0.904467	-0.4388	-1.25617	-0.7905	-0.3517	-0.440667	0.025	0.4638	0.8155	8.93078	0.00102888	0.00464024
Dr.9829.1.S1_at	pde6g	phosphodiesterase 6G, cGMP-specific, rod, gamma	-0.580833	-0.497367	0.0834667	0.479167	1.06	0.976533	-0.199267	0.381567	0.2981	-0.678433	8.92896	0.00102984	0.00464024
Dr.13097.1.S1_at	pfkfb4l	6-phosphofructo-2-kinase/fructose-2,6-biphosphatase 4, like	0.0702667	0.745667	0.6754	0.772267	0.702	0.0266	0.00423333	-0.0660333	-0.741433	-0.768033	8.92796	0.00103037	0.00464024
Dr.3768.1.A1_at	tmem129	transmembrane protein 129	0.8658	0.373167	-0.492633	0.373933	-0.491867	0.000766667	-0.463467	-1.32927	-0.836633	-0.8374	8.92521	0.00103183	0.00464322
Dr.4206.1.A1_at	asf1bb	ASF1 anti-silencing function 1 homolog Bb	0.652067	0.6143	-0.0377667	0.720867	0.0688	0.106567	0.536333	-0.115733	-0.0779667	-0.184533	8.91563	0.00103692	0.00466257
Dr.24951.1.A1_at	lrrc8a	leucine rich repeat containing 8 family, member A	0.3403	-0.1057	-0.446	0.351833	0.0115333	0.457533	-0.326867	-0.667167	-0.221167	-0.6787	8.91166	0.00103904	0.0046685
Dr.23930.1.S1_at	prpf40a	PRP40 pre-mRNA processing factor 40 homolog A (yeast)	-0.00536667	-0.2503	-0.244933	-0.633367	-0.628	-0.383067	-0.0826667	-0.0773	0.167633	0.5507	8.90337	0.00104349	0.00468486
Dr.5995.1.A1_at	im:7160594	im:7160594	0.763567	0.593933	-0.169633	-0.266267	-1.02983	-0.8602	0.0843667	-0.6792	-0.509567	0.350633	8.9014	0.00104455	0.00468602
Dr.24201.1.A1_at	LOC563316	similar to Ap3b1 protein	0.613333	0.137633	-0.4757	-0.0382667	-0.6516	-0.1759	0.0489333	-0.5644	-0.0887	0.0872	8.8853	0.00105325	0.00471783
Dr.14903.1.S1_at	LOC569770	cytochrome c oxidase subunit 8B, mitochondrial-like	-0.527133	-0.4887	0.0384333	-0.603533	-0.0764	-0.114833	0.0932	0.620333	0.5819	0.696733	8.88536	0.00105322	0.00471783
Dr.7287.1.A1_at	znf326	zinc finger protein 326	-1.41803	-1.72993	-0.3119	-1.88187	-0.463833	-0.151933	-0.5129	0.905133	1.21703	1.36897	8.88232	0.00105488	0.00472147
Dr.9642.1.A1_at	aspn	asporin (LRR class 1)	-1.61927	2.06813	3.6874	-0.5312	1.08807	-2.59933	-0.357033	1.26223	-2.42517	0.174167	8.87649	0.00105805	0.0047298
Dr.15144.1.A1_at	mgat1a	mannosyl (alpha-1,3-)-glycoprotein beta-1,2-N-acetylglucosaminyltransferase a	0.667467	0.628	-0.0394667	0.663433	-0.00403333	0.0354333	0.208767	-0.4587	-0.419233	-0.454667	8.87593	0.00105835	0.0047298
Dr.982.1.S1_at	vmp1	vacuole membrane protein 1	1.51943	1.8364	0.316967	1.31843	-0.201	-0.517967	0.432033	-1.0874	-1.40437	-0.8864	8.86523	0.00106422	0.00475238
Dr.643.1.S1_at	rpl21	ribosomal protein L21	-0.0391	0.207533	0.246633	0.362267	0.401367	0.154733	-0.150967	-0.111867	-0.3585	-0.513233	8.85716	0.00106866	0.00476857
Dr.2543.1.A1_at	tars	threonyl-tRNA synthetase	0.764333	0.094	-0.670333	-0.0826	-0.846933	-0.1766	-0.0522667	-0.8166	-0.146267	0.0303333	8.85048	0.00107236	0.00478143
Dr.13658.1.S1_at	atp6v1f	ATPase, H+ transporting, V1 subunit F	0.542467	0.659	0.116533	0.110333	-0.432133	-0.548667	-0.447333	-0.9898	-1.10633	-0.557667	8.84723	0.00107416	0.00478581
Dr.11483.1.S1_at	ldb3b	LIM domain binding 3b	-0.6666	-0.583067	0.0835333	-0.1253	0.5413	0.457767	-0.1893	0.4773	0.393767	-0.064	8.84268	0.0010767	0.00478979
Dr.10290.1.A1_at	psmd10	proteasome (prosome, macropain) 26S subunit, non-ATPase, 10	0.557	0.2751	-0.2819	0.0695	-0.4875	-0.2056	0.399567	-0.157433	0.124467	0.330067	8.84372	0.00107612	0.00478979
Dr.12716.1.A1_at	LOC100332473 /// sash1a	sterile alpha motif domain-containing protein 5-like /// SAM and SH3 domain containing 1a	-0.854033	-1.5117	-0.657667	-1.31847	-0.464433	0.193233	-0.781267	0.0727667	0.730433	0.5372	8.82553	0.0010863	0.00482833
Dr.5651.1.S1_at	prmt5	protein arginine methyltransferase 5	0.587167	0.1975	-0.389667	-0.0977333	-0.6849	-0.295233	0.3384	-0.248767	0.1409	0.436133	8.82426	0.00108702	0.00482833
Dr.12233.1.S1_at	pabpc1a	poly A binding protein, cytoplasmic 1 a	-0.427433	0.255522	0.682956	0.157389	0.584822	-0.0981333	0.316144	0.743578	0.0606222	0.158756	8.82207	0.00108825	0.00483014
Dr.18475.1.A1_at	abcb8	ATP-binding cassette, sub-family B (MDR/TAP), member 8	-0.638967	-0.871333	-0.232367	-0.672633	-0.0336667	0.1987	0.434433	1.0734	1.30577	1.10707	8.80844	0.00109597	0.00485781
Dr.7685.1.S1_at	erlec1 /// LOC100535374	endoplasmic reticulum lectin 1 /// endoplasmic reticulum lectin 1-like	0.883733	1.00387	0.120133	0.661767	-0.221967	-0.3421	0.301967	-0.581767	-0.7019	-0.3598	8.80813	0.00109615	0.00485781
Dr.4050.1.A1_at	rnf121	ring finger protein 121	0.465833	0.0531333	-0.4127	-0.186733	-0.652567	-0.239867	-0.2332	-0.699033	-0.286333	-0.0464667	8.80657	0.00109703	0.00485805
Dr.4295.1.S1_at	rfc4	replication factor C (activator 1) 4	0.5107	0.646833	0.136133	0.5359	0.0252	-0.110933	0.975633	0.464933	0.3288	0.439733	8.79982	0.00110089	0.00487141
Dr.14788.1.A1_at	LOC100000119	transmembrane protein C9orf5-like	-0.534733	-0.511433	0.0233	-0.356467	0.178267	0.154967	-0.174467	0.360267	0.336967	0.182	8.79163	0.00110558	0.00488109
Dr.22797.1.A1_at	LOC100151049	lysosomal-associated protein transmembrane 5	1.6929	1.75953	0.0666333	1.00813	-0.684767	-0.7514	0.901733	-0.791167	-0.8578	-0.1064	8.79259	0.00110502	0.00488109
Dr.20167.4.S1_at	si:dkey-147f20.5	si:dkey-147f20.5	0.261667	0.6415	0.379833	0.684533	0.422867	0.0430333	0.3382	0.0765333	-0.3033	-0.346333	8.79402	0.0011042	0.00488109
Dr.3415.1.A1_at	fam21c	family with sequence similarity 21, member C	0.859133	0.7015	-0.157633	-0.0332333	-0.892367	-0.734733	0.278633	-0.5805	-0.422867	0.311867	8.78658	0.00110848	0.0048902
Dr.19395.1.A1_at	qsox1	quiescin Q6 sulfhydryl oxidase 1	0.8912	0.8349	-0.0563	0.595733	-0.295467	-0.239167	0.0123667	-0.878833	-0.822533	-0.583367	8.78215	0.00111104	0.00489778
Dr.4573.1.A1_at	zgc:92326	zgc:92326	2.0877	2.15903	0.0713333	2.20677	0.119067	0.0477333	1.1623	-0.9254	-0.996733	-1.04447	8.77375	0.0011159	0.00491552
Dr.6026.1.A1_at	nom1	nucleolar protein with MIF4G domain 1	0.567067	0.00826667	-0.5588	0.0344667	-0.5326	0.0262	-0.184633	-0.7517	-0.1929	-0.2191	8.77067	0.00111769	0.00491968
Dr.14704.1.S1_at	rnaseh2a	ribonuclease H2, subunit A	0.8193	1.06493	0.245633	0.730133	-0.0891667	-0.3348	0.762067	-0.0572333	-0.302867	0.0319333	8.76526	0.00112084	0.00492983
Dr.17378.1.S1_at	zgc:56676	zgc:56676	1.09617	0.525433	-0.570733	0.4579	-0.638267	-0.0675333	0.191733	-0.904433	-0.3337	-0.266167	8.76297	0.00112218	0.00493202
Dr.12555.1.S1_at	arhgap1	Rho GTPase activating protein 1	0.421967	0.2612	-0.160767	-0.312433	-0.7344	-0.573633	0.406767	-0.0152	0.145567	0.7192	8.7525	0.00112831	0.00495525
Dr.11206.1.S1_at	tpi1a	triosephosphate isomerase 1a	-0.1195	-0.874633	-0.755133	-1.0647	-0.9452	-0.190067	0.386667	0.506167	1.2613	1.45137	8.74678	0.00113168	0.00496632
Dr.12645.1.S1_at	xiap	X-linked inhibitor of apoptosis	-0.920467	-0.6102	0.310267	-0.0433333	0.877133	0.566867	-0.0804333	0.840033	0.529767	-0.0371	8.73956	0.00113595	0.0049813
Dr.25205.1.S1_at	cmtm6 /// LOC100535165	CKLF-like MARVEL transmembrane domain containing 6 /// CKLF-like MARVEL transmembrane domain-containing protein 6-like	0.180267	0.515767	0.3355	0.535133	0.354867	0.0193667	0.1854	0.00513333	-0.330367	-0.349733	8.72892	0.00114227	0.00500226
Dr.13786.1.S1_at	wu:fb58e05	wu:fb58e05	-0.448133	0.2357	0.683833	0.381133	0.829267	0.145433	0.135	0.583133	-0.1007	-0.246133	8.72863	0.00114244	0.00500226
Dr.3180.1.A1_at	bhlhe40	basic helix-loop-helix family, member e40	1.12517	1.20357	0.0784	0.1747	-0.950467	-1.02887	-0.387067	-1.51223	-1.59063	-0.561767	8.7215	0.00114671	0.00500731
Dr.24219.5.S1_at	ctssb.1	cathepsin S, b.1	2.5872	2.67327	0.0860667	1.28997	-1.29723	-1.3833	1.35173	-1.23547	-1.32153	0.0617667	8.7242	0.0011451	0.00500731
Dr.5594.1.S1_at	psmb3	proteasome (prosome, macropain) subunit, beta type, 3	0.520433	0.363333	-0.1571	-0.120733	-0.641167	-0.484067	-0.0184	-0.538833	-0.381733	0.102333	8.72097	0.00114703	0.00500731
Dr.26321.1.S1_at	srrm1	serine/arginine repetitive matrix 1	-0.2277	-0.00931667	0.218383	0.3441	0.5718	0.353417	0.23075	0.45845	0.240067	-0.11335	8.72128	0.00114684	0.00500731
Dr.15953.1.A1_at	vav2	vav 2 guanine nucleotide exchange factor	-0.695067	-0.681433	0.0136333	-0.5606	0.134467	0.120833	0.201967	0.897033	0.8834	0.762567	8.71936	0.00114799	0.00500779
Dr.2365.1.A1_at	zgc:110171	zgc:110171	-0.501833	-0.1192	0.382633	0.0160333	0.517867	0.135233	-0.113367	0.388467	0.00583333	-0.1294	8.71697	0.00114943	0.0050103
Dr.3262.1.S1_at	utp15	utp15, U3 small nucleolar ribonucleoprotein, homolog	0.745267	-0.1513	-0.896567	0.173333	-0.571933	0.324633	0.0533	-0.691967	0.2046	-0.120033	8.71204	0.00115239	0.00501948
Dr.14009.1.S1_at	LOC100003592	probable G-protein coupled receptor 125-like	-0.705933	-0.5573	0.148633	-0.808333	-0.1024	-0.251033	0.0317333	0.737667	0.589033	0.840067	8.70928	0.00115405	0.00501954
Dr.4705.1.S1_at	nol10	nucleolar protein 10	1.01033	0.563933	-0.4464	1.0538	0.0434667	0.489867	0.328333	-0.682	-0.2356	-0.725467	8.70774	0.00115498	0.00501954
Dr.17617.1.A1_at	znf148	zinc finger protein 148	-0.145617	-0.0871833	0.0584333	0.053	0.198617	0.140183	-0.451217	-0.3056	-0.364033	-0.504217	8.70817	0.00115472	0.00501954
Dr.8276.1.S1_at	arntl1a	aryl hydrocarbon receptor nuclear translocator-like 1a	-0.6685	-0.875767	-0.207267	-0.561167	0.107333	0.3146	0.518967	1.18747	1.39473	1.08013	8.6842	0.0011693	0.00507798
Dr.25285.1.S1_at	mid1ip1b	MID1 interacting protein 1b	-0.465767	0.203967	0.669733	1.15207	1.61783	0.9481	0.650233	1.116	0.446267	-0.501833	8.67997	0.0011719	0.00508548
Dr.2754.1.A1_at	wu:fc65f03	wu:fc65f03	-0.549967	-0.562267	-0.0123	-0.462667	0.0873	0.0996	-0.487667	0.0623	0.0746	-0.025	8.66904	0.00117863	0.00511089
Dr.10523.1.A1_at	usp36	ubiquitin specific peptidase 36	-0.0215167	0.02975	0.0512667	0.244617	0.266133	0.214867	-0.412983	-0.391467	-0.442733	-0.6576	8.66559	0.00118076	0.00511635
Dr.5171.1.A1_at	reep3l	receptor accessory protein 3, like	-0.806033	0.197333	1.00337	0.248233	1.05427	0.0509	-0.0644	0.741633	-0.261733	-0.312633	8.6623	0.0011828	0.00512138
Dr.19345.1.A1_at	imp4	IMP4, U3 small nucleolar ribonucleoprotein, homolog (yeast)	0.942633	0.139367	-0.803267	0.502417	-0.440217	0.36305	-0.168433	-1.11107	-0.3078	-0.67085	8.65058	0.0011901	0.00514919
Dr.20640.1.A1_at	LOC799443	beta-1,3-glucosyltransferase-like	-1.00897	-0.8673	0.141667	-0.826067	0.1829	0.0412333	-0.340933	0.668033	0.526367	0.485133	8.63596	0.00119928	0.00518224
Dr.16619.1.A1_at	zgc:123285	zgc:123285	-1.14453	-0.9393	0.205233	0.0735	1.21803	1.0128	-0.2478	0.896733	0.6915	-0.3213	8.63558	0.00119952	0.00518224
Dr.16133.1.A1_a_at	ftsj	FtsJ homolog 3 (E. coli)	0.751633	0.121333	-0.6303	0.5614	-0.190233	0.440067	-0.0677333	-0.819367	-0.189067	-0.629133	8.63337	0.00120091	0.00518444
Dr.10495.1.S1_at	arglu1a	arginine and glutamate rich 1a	-0.376767	-0.203067	0.1737	0.256533	0.6333	0.4596	-0.207667	0.1691	-0.0046	-0.4642	8.62555	0.00120586	0.00520196
Dr.3898.1.A1_at	zgc:85858	zgc:85858	0.309833	0.164633	-0.1452	0.485867	0.176033	0.321233	-0.0842333	-0.394067	-0.248867	-0.5701	8.62363	0.00120709	0.00520339
Dr.22828.1.A1_at	hsd17b10	hydroxysteroid (17-beta) dehydrogenase 10	-0.387	-0.714133	-0.327133	-0.8259	-0.4389	-0.111767	-0.0214333	0.365567	0.6927	0.804467	8.61406	0.00121318	0.00522196
Dr.1063.1.A1_at	thoc1	THO complex 1	0.153033	-0.335933	-0.488967	-0.237733	-0.390767	0.0982	0.2336	0.0805667	0.569533	0.471333	8.61498	0.0012126	0.00522196
Dr.17277.1.S1_at	rragc	Ras-related GTP binding C	0.5673	0.5592	-0.0081	0.594733	0.0274333	0.0355333	-0.0371667	-0.604467	-0.596367	-0.6319	8.60797	0.00121708	0.00523488
Dr.161.1.S1_at	eif3g	eukaryotic translation initiation factor 3, subunit G	-0.3138	-0.2202	0.0936	-0.0206333	0.293167	0.199567	-0.585033	-0.271233	-0.364833	-0.5644	8.58973	0.00122885	0.0052816
Dr.987.1.S1_at	gale	UDP-galactose-4-epimerase	2.07943	1.55453	-0.5249	0.365933	-1.7135	-1.1886	0.768233	-1.3112	-0.7863	0.4023	8.58733	0.0012304	0.0052844
Dr.606.1.S2_at	acvr1l	activin A receptor, type I like	0.127767	0.436167	0.3084	0.0708667	-0.0569	-0.3653	0.5593	0.431533	0.123133	0.488433	8.57288	0.00123983	0.00532097
Dr.14154.1.S1_at	ndufb6	NADH dehydrogenase (ubiquinone) 1 beta subcomplex, 6	-0.245733	-0.554733	-0.309	-0.7127	-0.466967	-0.157967	-0.00703333	0.2387	0.5477	0.705667	8.56399	0.00124567	0.00534209
Dr.26327.1.A1_at	dgcr8	DiGeorge syndrome critical region gene 8	-0.264967	-0.54	-0.275033	-0.313567	-0.0486	0.226433	-0.130533	0.134433	0.409467	0.183033	8.55782	0.00124974	0.00535563
Dr.25051.1.S2_at	lmnb1	lamin B1	0.514	0.779733	0.265733	0.646433	0.132433	-0.1333	0.5664	0.0524	-0.213333	-0.0800333	8.55638	0.00125069	0.00535579
Dr.12437.1.A1_at	tsc22d3	TSC22 domain family, member 3	-0.718567	0.578533	1.2971	0.846133	1.5647	0.2676	0.398733	1.1173	-0.1798	-0.4474	8.55423	0.00125212	0.00535795
Dr.14581.1.A1_at	camk2a	calcium/calmodulin-dependent protein kinase (CaM kinase) II alpha	-0.582133	-0.433467	0.148667	0.320333	0.902467	0.7538	-0.662633	-0.0805	-0.229167	-0.982967	8.55208	0.00125354	0.00536014
Dr.8608.1.S1_at	LOC402838	E3 ubiquitin-protein ligase BRE1A	-0.245967	-0.468933	-0.222967	-0.0594333	0.186533	0.4095	-0.3134	-0.0674333	0.155533	-0.253967	8.53809	0.00126286	0.00539604
Dr.19396.1.A1_at	LOC100332249	extracellular matrix protein 1-like	-0.498333	0.172633	0.670967	0.216733	0.715067	0.0441	0.114933	0.613267	-0.0577	-0.1018	8.53458	0.00126522	0.00540214
Dr.14635.1.A1_at	cdc14b	CDC14 cell division cycle 14 homolog B	-0.6706	-0.0889667	0.581633	-0.3901	0.2805	-0.301133	0.346133	1.01673	0.4351	0.736233	8.53143	0.00126733	0.00540327
Dr.16650.1.S1_at	otud6b	OTU domain containing 6B	-0.0039	-0.380833	-0.376933	-0.474467	-0.470567	-0.0936333	-0.603233	-0.599333	-0.2224	-0.128767	8.53207	0.0012669	0.00540327
Dr.24802.1.S1_a_at	hspa8	heat shock protein 8	0.565867	0.691233	0.125367	0.603733	0.0378667	-0.0875	0.420133	-0.145733	-0.2711	-0.1836	8.52937	0.00126871	0.00540522
Dr.6091.1.S1_at	rhoq	ras homolog gene family, member Q	-0.7281	-0.7505	-0.0224	-0.5953	0.1328	0.1552	-0.258267	0.469833	0.492233	0.337033	8.52256	0.0012733	0.00542082
Dr.3801.1.A1_at	smurf2	SMAD specific E3 ubiquitin protein ligase 2	-0.125833	-0.612467	-0.486633	-0.478767	-0.352933	0.1337	-0.124167	0.00166667	0.4883	0.3546	8.5185	0.00127605	0.00542461
Dr.14568.1.S1_at	surf1	surfeit 1	-0.456667	-0.768233	-0.311567	-0.9114	-0.454733	-0.143167	-0.404333	0.0523333	0.3639	0.507067	8.51902	0.0012757	0.00542461
Dr.13106.1.S1_at	strn3	striatin, calmodulin binding protein 3	-0.67305	-0.4513	0.22175	-0.151533	0.521517	0.299767	-0.377083	0.295967	0.0742167	-0.22555	8.50397	0.00128593	0.00546265
Dr.1889.1.S1_at	tfa	transferrin-a	-0.411483	0.7668	1.17828	1.20263	1.61412	0.435833	1.41288	1.82437	0.646083	0.21025	8.4941	0.0012927	0.00548509
Dr.6393.1.A1_at	zcchc10	zinc finger, CCHC domain containing 10	0.416833	-0.0492	-0.466033	0.0979333	-0.3189	0.147133	-0.2658	-0.682633	-0.2166	-0.363733	8.49352	0.0012931	0.00548509
Dr.9315.1.A1_at	ddx27	DEAD (Asp-Glu-Ala-Asp) box polypeptide 27	0.5382	-0.386767	-0.924967	0.0433	-0.4949	0.430067	-0.0670333	-0.605233	0.319733	-0.110333	8.49163	0.0012944	0.00548662
Dr.167.1.A1_at	si:dkey-188i13.1	si:dkey-188i13.1	0.274767	0.3504	0.0756333	0.207	-0.0677667	-0.1434	-0.233233	-0.508	-0.583633	-0.440233	8.48526	0.00129879	0.00549533
Dr.4590.1.A1_at	tob1a	transducer of ERBB2, 1a	-1.18637	0.157333	1.3437	0.7048	1.89117	0.547467	-0.424967	0.7614	-0.5823	-1.12977	8.48456	0.00129927	0.00549533
Dr.1302.1.A1_at	zgc:63831	zgc:63831	1.89213	2.44823	0.5561	1.5296	-0.362533	-0.918633	0.8276	-1.06453	-1.62063	-0.702	8.48491	0.00129903	0.00549533
Dr.8012.1.A1_at	nptx1l	neuronal pentraxin 1 like	-0.739433	-0.2215	0.517933	-0.287833	0.4516	-0.0663333	0.2337	0.973133	0.4552	0.521533	8.4825	0.0013007	0.00549739
Dr.9809.2.S1_at	uhrf1 /// uhrf1	ubiquitin-like, containing PHD and RING finger domains, 1 /// ubiquitin-like with PHD and ring finger domains 1	1.34007	2.5113	1.17123	1.6336	0.293533	-0.8777	1.82487	0.4848	-0.686433	0.191267	8.47914	0.00130303	0.00550325
Dr.2525.1.A1_at	fxn	frataxin	-0.193733	-0.7293	-0.535567	-0.399933	-0.2062	0.329367	-0.128633	0.0651	0.600667	0.2713	8.47391	0.00130666	0.0055146
Dr.11445.1.A1_at	coq10b	coenzyme Q10 homolog B (S. cerevisiae)	-1.91365	-0.644217	1.26943	-0.0853333	1.82832	0.558883	-0.975117	0.938533	-0.3309	-0.889783	8.47103	0.00130867	0.00551858
Dr.7608.1.A1_at	jun	jun proto-oncogene	-0.103717	0.535567	0.639283	0.861817	0.965533	0.32625	0.0913667	0.195083	-0.4442	-0.77045	8.46985	0.00130949	0.00551858
Dr.1198.1.A1_at	kdelr2b	KDEL (Lys-Asp-Glu-Leu) endoplasmic reticulum protein retention receptor 2b	1.04513	1.50963	0.4645	0.8382	-0.206933	-0.671433	0.692533	-0.3526	-0.8171	-0.145667	8.46054	0.001316	0.00554201
Dr.15687.1.S1_x_at	decr1	2,4-dienoyl CoA reductase 1, mitochondrial	-1.13096	-0.854922	0.276033	-0.523244	0.607711	0.331678	-0.328678	0.802278	0.526244	0.194567	8.45744	0.00131818	0.00554719
Dr.822.1.S2_at	cxcl12a	chemokine (C-X-C motif) ligand 12a (stromal cell-derived factor 1)	-0.360033	1.2975	1.65753	1.14357	1.5036	-0.153933	0.934367	1.2944	-0.363133	-0.2092	8.4484	0.00132455	0.00555076
Dr.7201.1.A1_at	dicer1	Dicer1, Dcr-1 homolog (Drosophila)	0.159367	-0.644767	-0.804133	-0.5516	-0.710967	0.0931667	0.3354	0.176033	0.980167	0.887	8.44896	0.00132416	0.00555076
Dr.5147.1.A1_at	grhl1	grainyhead-like 1 (Drosophila)	1.4001	1.18047	-0.219633	0.6896	-0.7105	-0.490867	0.0405667	-1.35953	-1.1399	-0.649033	8.4488	0.00132427	0.00555076
Dr.19467.1.A1_at	hes6	hairy and enhancer of split 6 (Drosophila)	-0.6725	-0.807233	-0.134733	-0.677533	-0.00503333	0.1297	-0.4704	0.2021	0.336833	0.207133	8.44815	0.00132473	0.00555076
Dr.17081.1.S1_at	surf6	surfeit 6	0.539867	-0.410667	-0.950533	-0.267167	-0.807033	0.1435	-0.0998667	-0.639733	0.3108	0.1673	8.45358	0.0013209	0.00555076
Dr.3235.1.A1_at	wu:fc35e10	wu:fc35e10	-0.432267	-0.5141	-0.0818333	0.0454333	0.4777	0.559533	-0.6157	-0.183433	-0.1016	-0.661133	8.45039	0.00132314	0.00555076
Dr.10045.1.S1_at	zgc:86598	zgc:86598	-0.0895333	0.2476	0.337133	0.309467	0.399	0.0618667	-0.1771	-0.0875667	-0.4247	-0.486567	8.43796	0.00133196	0.00557704
Dr.7551.1.S1_at	si:ch73-73d17.3	si:ch73-73d17.3	0.447967	-0.1521	-0.600067	-0.6973	-1.14527	-0.5452	0.145633	-0.302333	0.297733	0.842933	8.435	0.00133406	0.00558186
Dr.11189.1.S1_at	LOC100536039	uncharacterized LOC100536039	-0.8521	-0.6001	0.252	-0.581833	0.270267	0.0182667	-0.350733	0.501367	0.249367	0.2311	8.43158	0.0013365	0.00558804
Dr.3564.1.S1_at	prp19	PRP19/PSO4 homolog (S. cerevisiae)	0.869167	0.888433	0.0192667	0.977467	0.1083	0.0890333	0.6802	-0.188967	-0.208233	-0.297267	8.42968	0.00133786	0.00558974
Dr.83.1.A1_at	senp3b	SUMO1/sentrin/SMT3 specific peptidase 3b	0.440867	0.2463	-0.194567	-0.1501	-0.590967	-0.3964	0.1012	-0.339667	-0.1451	0.2513	8.42465	0.00134147	0.00560078
Dr.15.1.S1_a_at	snai1a	snail homolog 1a (Drosophila)	0.272433	0.965633	0.6932	0.7353	0.462867	-0.230333	0.1311	-0.141333	-0.834533	-0.6042	8.4145	0.00134877	0.00562724
Dr.21783.1.S1_at	wu:fc55g01	wu:fc55g01	0.0914333	0.606933	0.5155	1.28513	1.1937	0.6782	0.184933	0.0935	-0.422	-1.1002	8.41018	0.00135188	0.00563623
Dr.5264.1.A1_at	pdzrn3b	PDZ domain containing RING finger 3b	-0.869333	-0.515033	0.3543	-0.253	0.616333	0.262033	-0.1324	0.736933	0.382633	0.1206	8.40858	0.00135304	0.00563703
Dr.8134.1.S1_at	psme2	proteasome activator subunit 2	0.715167	0.649833	-0.0653333	0.564467	-0.1507	-0.0853667	0.300433	-0.414733	-0.3494	-0.264033	8.40662	0.00135446	0.00563893
Dr.6001.1.S1_at	zfand5b	zinc finger, AN1-type domain 5b	-0.563967	-0.159867	0.4041	0.351867	0.915833	0.511733	0.0901333	0.6541	0.25	-0.261733	8.40226	0.00135763	0.00564809
Dr.7898.1.S1_at	arl6ip5b	ADP-ribosylation factor-like 6 interacting protein 5b	0.124333	0.6228	0.498467	0.458533	0.3342	-0.164267	0.426433	0.3021	-0.196367	-0.0321	8.39534	0.00136267	0.00566503
Dr.4097.1.S1_at	zgc:63514	zgc:63514	-0.3265	1.706	2.0325	1.18407	1.51057	-0.521933	0.9561	1.2826	-0.7499	-0.227967	8.3859	0.00136959	0.00568972
Dr.15823.1.A1_at	vasp	vasodilator-stimulated phosphoprotein	1.251	1.3876	0.1366	1.40673	0.155733	0.0191333	1.07157	-0.179433	-0.316033	-0.335167	8.38135	0.00137294	0.00569958
Dr.20097.1.S1_s_at	col1a1a	collagen, type I, alpha 1a	-0.590322	0.7968	1.38712	0.639633	1.22996	-0.157167	0.8275	1.41782	0.0307	0.187867	8.37962	0.00137421	0.00570082
Dr.5403.1.A1_at	dnttip2	deoxynucleotidyltransferase, terminal, interacting protein 2	0.7024	-0.164933	-0.867333	0.514367	-0.188033	0.6793	-0.682533	-1.38493	-0.5176	-1.1969	8.37342	0.00137879	0.00571576
Dr.770.1.A1_at	polr1a	polymerase (RNA) I polypeptide A	-0.2231	-0.743767	-0.520667	-0.5693	-0.3462	0.174467	-0.6001	-0.377	0.143667	-0.0308	8.36939	0.00138177	0.00572407
Dr.26393.2.S1_at	snx12	sorting nexin 12	-0.170044	-0.409344	-0.2393	-0.4916	-0.321556	-0.0822556	-0.114311	0.0557333	0.295033	0.377289	8.35978	0.00138893	0.00574963
Dr.10476.1.A1_at	u2surp	U2 snRNP-associated SURP domain containing	-0.3762	-0.302356	0.0738444	0.0611222	0.437322	0.363478	-0.463322	-0.0871222	-0.160967	-0.524444	8.35586	0.00139186	0.00575767
Dr.16062.1.S1_at	LOC100002196	similar to programmed cell death 8 (apoptosis-inducing factor)	-0.643767	-1.10163	-0.457867	-0.766367	-0.1226	0.335267	-0.134733	0.509033	0.9669	0.631633	8.34158	0.00140259	0.00578607
Dr.24814.1.S1_at	sec61al1	Sec61 alpha like 1	0.0923333	0.562067	0.469733	0.657133	0.5648	0.0950667	0.1306	0.0382667	-0.431467	-0.526533	8.34146	0.00140268	0.00578607
Dr.7538.1.S1_at	tsku	tsukushi small leucine rich proteoglycan homolog (Xenopus laevis)	-0.0466333	0.328433	0.375067	0.868233	0.914867	0.5398	0.0967667	0.1434	-0.231667	-0.771467	8.34185	0.00140239	0.00578607
Dr.24006.1.A1_at	zgc:85800	zgc:85800	0.662467	0.115733	-0.546733	-0.105933	-0.7684	-0.221667	-0.223433	-0.8859	-0.339167	-0.1175	8.34231	0.00140204	0.00578607
Dr.13870.2.A1_at	arid2	AT rich interactive domain 2 (ARID, RFX-like)	0.260633	0.9385	0.677867	1.22607	0.965433	0.287567	0.433433	0.1728	-0.505067	-0.792633	8.33486	0.00140767	0.00579845
Dr.26419.1.A1_at	wu:fc70h04	wu:fc70h04	-0.2956	0.431867	0.727467	0.439033	0.734633	0.00716667	-0.0546667	0.240933	-0.486533	-0.4937	8.33487	0.00140767	0.00579845
Dr.23643.1.A1_s_at	arl11	ADP-ribosylation factor-like 11	0.0958833	0.127767	0.0318833	0.456333	0.36045	0.328567	-0.0826833	-0.178567	-0.21045	-0.539017	8.3297	0.00141159	0.00580748
Dr.25114.1.S1_at	etfb	electron-transfer-flavoprotein, beta polypeptide	-0.331633	-0.675867	-0.344233	-0.828133	-0.4965	-0.152267	-0.262467	0.0691667	0.4134	0.565667	8.32936	0.00141185	0.00580748
Dr.15343.1.A1_at	wu:fd20h09	wu:fd20h09	0.4708	0.600033	0.129233	0.880333	0.409533	0.2803	0.271567	-0.199233	-0.328467	-0.608767	8.32224	0.00141728	0.0058257
Dr.3828.1.A1_at	zgc:171310	zgc:171310	-1.54847	-1.75547	-0.207	-1.28483	0.263633	0.470633	-0.677433	0.871033	1.07803	0.6074	8.31418	0.00142345	0.00584696
Dr.19929.1.A1_at	LOC100536108 /// ptges3b	prostaglandin E synthase 3-like /// prostaglandin E synthase 3b (cytosolic)	0.7483	0.216667	-0.531633	0.0645667	-0.683733	-0.1521	-0.140833	-0.889133	-0.3575	-0.2054	8.30848	0.00142783	0.00586067
Dr.15652.1.S1_at	ppm1ba	protein phosphatase, Mg2+/Mn2+ dependent, 1Ba	-1.05393	-0.779533	0.2744	-0.875467	0.178467	-0.0959333	-0.696733	0.3572	0.0828	0.178733	8.30723	0.0014288	0.00586067
Dr.8988.1.S1_at	zgc:109926	zgc:109926	0.113667	-0.453633	-0.5673	-0.202333	-0.316	0.2513	-0.0677667	-0.181433	0.385867	0.134567	8.30162	0.00143313	0.00587431
Dr.6814.2.S1_at	serpinb1l4	serpin peptidase inhibitor, clade B (ovalbumin), member 1, like 4	0.5442	0.378933	-0.165267	0.1739	-0.3703	-0.205033	0.213433	-0.330767	-0.1655	0.0395333	8.28755	0.00144407	0.00591501
Dr.7626.1.A1_at	pfkfb3	6-phosphofructo-2-kinase/fructose-2,6-biphosphatase 3	0.852433	0.563467	-0.288967	-0.428633	-1.28107	-0.9921	0.9093	0.0568667	0.345833	1.33793	8.28376	0.00144703	0.00592299
Dr.20170.1.S1_at	dad1	defender against cell death 1	0.623333	0.780733	0.1574	0.149433	-0.4739	-0.6313	0.3548	-0.268533	-0.425933	0.205367	8.26405	0.00146255	0.00597113
Dr.13512.1.S1_at	dpm3	dolichyl-phosphate mannosyltransferase polypeptide 3	-0.106067	-0.525767	-0.4197	-0.690367	-0.5843	-0.1646	-0.0879667	0.0181	0.4378	0.6024	8.26362	0.00146288	0.00597113
Dr.407.1.A1_at	kcnk6	potassium channel, subfamily K, member 6	0.1711	0.943033	0.771933	0.9569	0.7858	0.0138667	0.4801	0.309	-0.462933	-0.4768	8.26423	0.0014624	0.00597113
Dr.22838.1.A1_at	wu:fc18e02	wu:fc18e02	-0.116067	-1.5157	-1.39963	-1.49047	-1.3744	0.0252333	-0.7725	-0.656433	0.7432	0.717967	8.26536	0.00146151	0.00597113
Dr.883.1.A1_at	dnajc21	DnaJ (Hsp40) homolog, subfamily C, member 21	0.166633	-0.750233	-0.916867	-0.241733	-0.408367	0.5085	-0.481467	-0.6481	0.268767	-0.239733	8.25166	0.0014724	0.00600159
Dr.511.1.A1_at	zgc:101123	zgc:101123	-0.1877	-0.433433	-0.245733	-0.788333	-0.600633	-0.3549	-0.282133	-0.0944333	0.1513	0.5062	8.25254	0.0014717	0.00600159
Dr.340.1.S1_at	prpf39	PRP39 pre-mRNA processing factor 39 homolog (yeast)	-0.219133	0.0449333	0.264067	0.5409	0.760033	0.495967	0.1752	0.394333	0.130267	-0.3657	8.24572	0.00147715	0.00601675
Dr.17818.1.S1_at	rnd3a	Rho family GTPase 3a	-0.783233	0.0473	0.830533	0.453483	1.23672	0.406183	0.3465	1.12973	0.2992	-0.106983	8.24104	0.0014809	0.00602607
Dr.20124.1.A1_at	sox4a	SRY-box containing gene 4a	1.1562	0.806167	-0.350033	0.171267	-0.984933	-0.6349	0.0471667	-1.10903	-0.759	-0.1241	8.24029	0.0014815	0.00602607
Dr.26378.1.S1_at	ndufa2	NADH dehydrogenase (ubiquinone) 1 alpha subcomplex, 2	-0.3032	-0.6205	-0.3173	-0.585067	-0.281867	0.0354333	-0.3396	-0.0364	0.2809	0.245467	8.23742	0.00148381	0.00603128
Dr.15118.1.S1_at	chordc1	cysteine and histidine-rich domain (CHORD)-containing, zinc binding protein 1	0.275833	-0.336067	-0.6119	-0.4831	-0.758933	-0.147033	-0.0222333	-0.298067	0.313833	0.460867	8.23585	0.00148508	0.00603222
Dr.18186.1.S1_at	LOC569958	protein S100-A5-like	-1.12007	0.569533	1.6896	-0.394033	0.726033	-0.963567	0.420367	1.54043	-0.149167	0.8144	8.2326	0.0014877	0.00603866
Dr.4805.1.S1_at	ash2l	ash2 (absent, small, or homeotic)-like (Drosophila)	0.687933	0.787467	0.0995333	0.923833	0.2359	0.136367	0.418267	-0.269667	-0.3692	-0.505567	8.22555	0.0014934	0.00605506
Dr.7026.1.A1_at	ssu72	SSU72 RNA polymerase II CTD phosphatase homolog (S. cerevisiae)	0.118267	0.206033	0.0877667	0.592217	0.47395	0.386183	0.148283	0.0300167	-0.05775	-0.443933	8.22505	0.00149381	0.00605506
Dr.4159.1.A1_at	luc7l	LUC7-like (S. cerevisiae)	-0.3625	-0.365467	-0.00296667	0.102933	0.465433	0.4684	-0.4317	-0.0692	-0.0662333	-0.534633	8.22275	0.00149568	0.00605845
Dr.324.2.A1_a_at	adrm1b	adhesion regulating molecule 1b	0.832833	0.422633	-0.4102	0.171933	-0.6609	-0.2507	0.0197667	-0.813067	-0.402867	-0.152167	8.21216	0.00150431	0.00608919
Dr.14885.1.A1_at	zgc:153351	zgc:153351	-0.274367	-0.449867	-0.1755	-0.627467	-0.3531	-0.1776	-0.205467	0.0689	0.2444	0.422	8.20885	0.00150702	0.00609592
Dr.7338.1.S1_at	ivns1abpb	influenza virus NS1A binding protein b	-1.25467	-0.0620667	1.1926	0.991967	2.24663	1.05403	0.0209333	1.2756	0.083	-0.971033	8.20001	0.00151429	0.00612108
Dr.20.1.S1_at	snai2	snail homolog 2 (Drosophila)	0.5153	1.3485	0.8332	1.15643	0.641133	-0.192067	0.7749	0.2596	-0.5736	-0.381533	8.19769	0.00151621	0.00612459
Dr.12989.1.A1_at	fancd2 /// zgc:77817	Fanconi anemia, complementation group D2 /// zgc:77817	-0.1453	-0.488533	-0.343233	-1.0234	-0.8781	-0.534867	-0.4131	-0.2678	0.0754333	0.6103	8.19382	0.00151941	0.00613328
Dr.5968.1.S1_at	rcbtb1	regulator of chromosome condensation (RCC1) and BTB (POZ) domain containing protein 1	0.739867	0.649767	-0.0901	0.0803333	-0.659533	-0.569433	0.2122	-0.527667	-0.437567	0.131867	8.17326	0.00153653	0.00619811
Dr.11398.1.A1_at	fam172a	family with sequence similarity 172, member A	-0.434667	0.0830667	0.517733	0.238233	0.6729	0.155167	0.0408667	0.475533	-0.0422	-0.197367	8.16789	0.00154103	0.00620983
Dr.4260.1.A1_at	nck1a	NCK adaptor protein 1a	0.668767	0.491633	-0.177133	0.430133	-0.238633	-0.0615	0.0521333	-0.616633	-0.4395	-0.378	8.16727	0.00154156	0.00620983
Dr.19405.1.A1_at	bcap31	B-cell receptor-associated protein 31	0.110217	-0.294533	-0.40475	-0.689917	-0.800133	-0.395383	-0.0877833	-0.198	0.20675	0.602133	8.1596	0.00154803	0.00621019
Dr.6798.1.S1_at	cxcr4b	chemokine (C-X-C motif), receptor 4b	0.1678	1.3059	1.1381	0.982733	0.814933	-0.323167	1.29087	1.12307	-0.0150333	0.308133	8.16142	0.00154649	0.00621019
Dr.17480.1.A1_at	ddrgk1	DDRGK domain containing 1	0.574667	-0.0637333	-0.6384	0.0141333	-0.560533	0.0778667	-0.0669667	-0.641633	-0.00323333	-0.0811	8.1597	0.00154794	0.00621019
Dr.17357.1.A1_at	h2afx	H2A histone family, member X	0.0131333	0.8182	0.805067	0.397167	0.384033	-0.421033	1.44967	1.43653	0.631467	1.0525	8.16449	0.0015439	0.00621019
Dr.3734.1.A1_at	wu:fc03e06	wu:fc03e06	0.2913	0.501667	0.210367	0.0508667	-0.240433	-0.4508	-0.1403	-0.4316	-0.641967	-0.191167	8.16417	0.00154417	0.00621019
Dr.1452.1.S1_at	zgc:86599	zgc:86599	0.506233	0.615633	0.1094	0.4772	-0.0290333	-0.138433	0.474067	-0.0321667	-0.141567	-0.00313333	8.16242	0.00154565	0.00621019
Dr.11532.1.S1_at	fbxo32	F-box protein 32	1.93937	1.38433	-0.555033	0.929967	-1.0094	-0.454367	0.3762	-1.56317	-1.00813	-0.553767	8.15521	0.00155174	0.00621698
Dr.20907.1.S1_at	supt5h	suppressor of Ty 5 homolog (S. cerevisiae)	-0.485867	-0.4749	0.0109667	-0.635433	-0.149567	-0.160533	-0.106333	0.379533	0.368567	0.5291	8.15508	0.00155185	0.00621698
Dr.207.1.S1_at	zgc:55781	zgc:55781	-0.623467	-0.5829	0.0405667	-0.433633	0.189833	0.149267	-0.346467	0.277	0.236433	0.0871667	8.15357	0.00155314	0.00621787
Dr.25858.1.A1_at	LOC100537540	zinc finger protein 217-like	0.736333	1.01847	0.282133	0.7913	0.0549667	-0.227167	0.0793333	-0.657	-0.939133	-0.711967	8.14815	0.00155775	0.00623205
Dr.8947.1.A1_at	zgc:153795	zgc:153795	-2.16687	-1.17713	0.989733	-1.07747	1.0894	0.0996667	-0.763567	1.4033	0.413567	0.3139	8.14504	0.0015604	0.00623838
Dr.24582.1.S1_at	eif2s1l	eukaryotic translation initiation factor 2, subunit 1 alpha, like	0.639133	0.2839	-0.355233	0.202833	-0.4363	-0.0810667	-0.0115667	-0.6507	-0.295467	-0.2144	8.13848	0.001566	0.00625651
Dr.7714.1.S1_at	etv5b	ets variant 5b	-0.0221	0.200033	0.222133	0.1109	0.133	-0.0891333	0.818067	0.840167	0.618033	0.707167	8.13438	0.00156952	0.00626628
Dr.25641.1.A1_at	pold3	polymerase (DNA-directed), delta 3, accessory subunit	0.709133	0.3441	-0.365033	0.0622333	-0.6469	-0.281867	0.120067	-0.589067	-0.224033	0.0578333	8.12889	0.00157424	0.00628083
Dr.12425.5.S1_a_at	LOC100006428 /// LOC558816 /// zgc:109934 /// zgc:173593 /// zgc:173594 /// zgc:198419 /// zgc:92066	ferritin, middle subunit-like /// ferritin, middle subunit-like /// zgc:109934 /// zgc:173593 /// zgc:173594 /// zgc:198419 /// zgc:92066	1.10067	1.76573	0.665067	1.30357	0.2029	-0.462167	0.4484	-0.652267	-1.31733	-0.855167	8.12466	0.0015779	0.00629112
Dr.18936.1.S1_at	isoc2	isochorismatase domain containing 2	-0.641667	0.302033	0.9437	0.537133	1.1788	0.2351	-0.365133	0.276533	-0.667167	-0.902267	8.12261	0.00157967	0.00629389
Dr.481.1.S1_at	atic	5-aminoimidazole-4-carboxamide ribonucleotide formyltransferase/IMP cyclohydrolase	1.08753	1.58263	0.4951	1.1852	0.0976667	-0.397433	0.128	-0.959533	-1.45463	-1.0572	8.11673	0.00158477	0.0063099
Dr.11083.1.S1_at	itm2ba	integral membrane protein 2Ba	-0.2704	0.6768	0.9472	1.0693	1.3397	0.3925	0.0392333	0.309633	-0.637567	-1.03007	8.11299	0.00158801	0.00631558
Dr.21057.1.S1_at	ldb3a	LIM-domain binding factor 3a	-1.09633	-0.7728	0.323533	-0.428467	0.667867	0.344333	-0.0220667	1.07427	0.750733	0.4064	8.10888	0.0015916	0.00631558
Dr.8001.6.S1_a_at	rps26	ribosomal protein S26	-0.164967	0.142	0.306967	0.321967	0.486933	0.179967	-0.1135	0.0514667	-0.2555	-0.435467	8.10964	0.00159094	0.00631558
Dr.16273.1.S1_at	snx11	sorting nexin 11	0.7819	0.985967	0.204067	0.647567	-0.134333	-0.3384	0.1392	-0.6427	-0.846767	-0.508367	8.10993	0.00159068	0.00631558
Dr.23314.1.S1_at	wasb	Wiskott-Aldrich syndrome (eczema-thrombocytopenia) b	1.19517	1.81267	0.6175	1.1921	-0.00306667	-0.620567	0.4278	-0.767367	-1.38487	-0.7643	8.11009	0.00159055	0.00631558
Dr.18416.1.A1_at	selenbp1	selenium binding protein 1	-0.573767	0.139833	0.7136	-0.261167	0.3126	-0.401	-0.173233	0.400533	-0.313067	0.0879333	8.10163	0.00159794	0.00633644
Dr.5169.1.A1_at	abcb7	ATP-binding cassette, sub-family B (MDR/TAP), member 7	0.0968	-0.4778	-0.5746	-0.598033	-0.694833	-0.120233	-0.0917	-0.1885	0.3861	0.506333	8.09791	0.00160121	0.00634508
Dr.1479.1.A1_at	blmh	bleomycin hydrolase	0.5915	0.151967	-0.439533	-0.0045	-0.596	-0.156467	0.1823	-0.4092	0.0303333	0.1868	8.09512	0.00160366	0.00634687
Dr.22764.1.A1_at	wu:fj51e11	wu:fj51e11	-1.75853	-1.86457	-0.106033	-1.81687	-0.0583333	0.0477	-0.444633	1.3139	1.41993	1.37223	8.09493	0.00160383	0.00634687
Dr.17256.1.A1_at	aggf1	angiogenic factor with G patch and FHA domains 1	-0.910067	-1.57717	-0.6671	-1.09527	-0.1852	0.4819	-0.293433	0.616633	1.28373	0.801833	8.09326	0.0016053	0.00634839
Dr.17655.1.A1_at	pcmtl	l-isoaspartyl protein carboxyl methyltransferase, like	-0.264	-0.2702	-0.0062	0.199867	0.463867	0.470067	-0.517933	-0.253933	-0.247733	-0.7178	8.08543	0.00161222	0.00637144
Dr.25060.2.S1_at	si:ch211-288g17.3	si:ch211-288g17.3	0.0398333	0.928833	0.889	0.577567	0.537733	-0.351267	0.7378	0.697967	-0.191033	0.160233	8.08352	0.00161391	0.00637381
Dr.1154.1.S1_at	olfml3b	olfactomedin-like 3b	-0.0492	1.85947	1.90867	1.26683	1.31603	-0.592633	1.74783	1.79703	-0.111633	0.481	8.07115	0.00162493	0.00641297
Dr.9272.1.A1_at	lpgat1	lysophosphatidylglycerol acyltransferase 1	0.1569	-0.141467	-0.298367	0.264533	0.107633	0.406	-0.203467	-0.360367	-0.062	-0.468	8.0653	0.00163017	0.00642931
Dr.7365.1.A1_at	abca1a	ATP-binding cassette, sub-family A (ABC1), member 1A	0.762733	1.2495	0.486767	1.0425	0.279767	-0.207	0.3919	-0.370833	-0.8576	-0.6506	8.06197	0.00163316	0.00643675
Dr.9598.1.A1_at	sin3aa	SIN3 homolog A, transcription regulator (yeast) a	0.1341	0.557133	0.423033	0.497233	0.363133	-0.0599	0.0710333	-0.0630667	-0.4861	-0.4262	8.05923	0.00163562	0.00644213
Dr.5704.1.S1_at	fam213a	family with sequence similarity 213, member A	-0.8138	-0.489967	0.323833	-0.679867	0.133933	-0.1899	-0.235	0.5788	0.254967	0.444867	8.05612	0.00163842	0.00644712
Dr.7110.1.S1_at	zgc:77614	zgc:77614	-0.5704	-0.565	0.0054	-0.156733	0.413667	0.408267	0.150933	0.721333	0.715933	0.307667	8.05537	0.0016391	0.00644712
Dr.10326.1.S1_at	junba	jun B proto-oncogene a	1.72443	1.7941	0.0696667	1.40523	-0.3192	-0.388867	0.888533	-0.8359	-0.905567	-0.5167	8.04496	0.00164853	0.00647986
Dr.7662.1.S1_at	cbx1a	chromobox homolog 1a (HP1 beta homolog Drosophila)	0.00693333	0.3688	0.361867	0.615233	0.6083	0.246433	0.0783	0.0713667	-0.2905	-0.536933	8.04139	0.00165178	0.00648827
Dr.25848.1.A1_at	LOC100535992	uncharacterized LOC100535992	-0.0637667	0.806983	0.87075	0.8983	0.962067	0.0913167	1.23828	1.30205	0.4313	0.339983	8.03886	0.00165409	0.00649296
Dr.17483.1.A1_at	epdl1	ependymin-like 1	-0.593933	0.0939667	0.6879	0.662933	1.25687	0.568967	-0.206433	0.3875	-0.3004	-0.869367	8.03733	0.00165549	0.00649409
Dr.808.1.S1_at	h2afvl	H2A histone family, member V, like	0.158867	1.27853	1.11967	0.757533	0.598667	-0.521	0.432867	0.274	-0.845667	-0.324667	8.03055	0.00166169	0.00651302
Dr.10061.1.A1_at	zgc:173506	zgc:173506	0.206433	0.0611	-0.145333	0.785133	0.5787	0.724033	-0.0727333	-0.279167	-0.133833	-0.857867	8.02962	0.00166254	0.00651302
Dr.2266.1.A1_at	wu:fc63c11	wu:fc63c11	-0.658767	-0.6513	0.00746667	-0.416167	0.2426	0.235133	-0.199367	0.4594	0.451933	0.2168	8.02665	0.00166527	0.00651932
Dr.3257.1.A1_at	prr14	proline rich 14	-0.7757	-0.575267	0.200433	-0.4778	0.2979	0.0974667	-0.569033	0.206667	0.00623333	-0.0912333	8.01966	0.00167171	0.00653934
Dr.18441.1.A1_at	slc7a7	solute carrier family 7 (cationic amino acid transporter, y+ system), member 7	3.14353	2.64393	-0.4996	1.69323	-1.4503	-0.9507	1.44773	-1.6958	-1.1962	-0.2455	8.01746	0.00167374	0.00653934
Dr.5332.1.A1_at	wu:fc46e05	wu:fc46e05	-0.321367	0.277233	0.5986	0.521333	0.8427	0.2441	-0.114967	0.2064	-0.3922	-0.6363	8.01805	0.00167319	0.00653934
Dr.4682.1.A1_at	srpr	signal recognition particle receptor (docking protein)	0.2347	0.603267	0.368567	1.2957	1.061	0.692433	0.2716	0.0369	-0.331667	-1.0241	8.01365	0.00167727	0.00654436
Dr.9003.1.A1_at	zgc:123010	zgc:123010	-0.0199	0.8834	0.9033	0.9658	0.9857	0.0824	0.357633	0.377533	-0.525767	-0.608167	8.01395	0.00167699	0.00654436
Dr.1524.1.S1_at	ywhah	tyrosine 3-monooxygenase/tryptophan 5-monooxygenase activation protein, eta polypeptide	-0.361433	0.176733	0.538167	0.2013	0.562733	0.0245667	0.406133	0.767567	0.2294	0.204833	8.00893	0.00168165	0.0065571
Dr.16109.1.S1_at	LOC561183	tyrosine-protein kinase transmembrane receptor ROR2-like	-0.879667	-0.231233	0.648433	-0.205233	0.674433	0.026	-0.378133	0.501533	-0.1469	-0.1729	7.99748	0.00169234	0.00659435
Dr.10136.2.S1_at	arpc3	actin related protein 2/3 complex, subunit 3	0.790667	1.10483	0.314167	0.876367	0.0857	-0.228467	0.323367	-0.4673	-0.781467	-0.553	7.99543	0.00169426	0.00659743
Dr.16123.1.S1_at	pwp1	PWP1 homolog (S. cerevisiae)	0.8401	0.0176333	-0.822467	0.247167	-0.592933	0.229533	0.115233	-0.724867	0.0976	-0.131933	7.99221	0.00169728	0.00660418
Dr.25189.1.S1_at	vcp	valosin containing protein	0.285467	0.118167	-0.1673	0.00313333	-0.282333	-0.115033	0.527867	0.2424	0.4097	0.524733	7.99118	0.00169825	0.00660418
Dr.4129.1.S1_at	lamb1a	laminin, beta 1a	-0.9879	0.365067	1.35297	0.427333	1.41523	0.0622667	0.3125	1.3004	-0.0525667	-0.114833	7.98417	0.00170485	0.00662247
Dr.17164.1.A1_at	tmem178	transmembrane protein 178	0.300533	-0.606267	-0.9068	-0.4917	-0.792233	0.114567	-0.0756667	-0.3762	0.5306	0.416033	7.98378	0.00170522	0.00662247
Dr.11275.1.S1_at	dnajc19	DnaJ (Hsp40) homolog, subfamily C, member 19	-0.344733	-1.2839	-0.939167	-1.13097	-0.786233	0.152933	-1.10347	-0.758733	0.180433	0.0275	7.98128	0.00170758	0.00662724
Dr.4198.1.S1_at	mhc1ufa	major histocompatibility complex class I UFA gene	0.0109	1.3898	1.3789	1.71023	1.69933	0.320433	0.5288	0.5179	-0.861	-1.18143	7.97791	0.00171078	0.00663522
Dr.1162.1.S1_at	hn1b	hematological and neurological expressed 1b	0.4901	0.410633	-0.0794667	0.4755	-0.0146	0.0648667	0.704133	0.214033	0.2935	0.228633	7.97462	0.00171391	0.00664295
Dr.20916.1.A1_at	nop58	NOP58 ribonucleoprotein homolog (yeast)	0.776433	0.384667	-0.391767	1.18732	0.410883	0.80265	0.0417833	-0.73465	-0.342883	-1.14553	7.97254	0.00171588	0.00664619
Dr.5005.2.S1_at	lmnb2	lamin B2	0.355467	1.22183	0.866367	0.818667	0.4632	-0.403167	0.946867	0.5914	-0.274967	0.1282	7.97012	0.00171818	0.0066507
Dr.12961.2.S1_at	irf2bp2b	interferon regulatory factor 2 binding protein 2b	-0.472133	-0.308917	0.163217	-0.0364167	0.435717	0.2725	-0.115067	0.357067	0.19385	-0.07865	7.96125	0.00172666	0.00667699
Dr.12559.1.S1_at	si:ch211-11c15.3	si:ch211-11c15.3	-0.280233	3.05813	3.33837	2.20477	2.485	-0.853367	1.963	2.24323	-1.09513	-0.241767	7.96063	0.00172726	0.00667699
Dr.25162.1.S1_at	dnmt1	DNA (cytosine-5-)-methyltransferase 1	1.43183	2.41003	0.9782	1.6681	0.236267	-0.741933	1.54543	0.1136	-0.8646	-0.122667	7.95648	0.00173124	0.00668796
Dr.6023.1.A1_at	retsat	retinol saturase (all-trans-retinol 13,14-reductase)	-0.391967	-0.9595	-0.567533	-0.601033	-0.209067	0.358467	-0.335067	0.0569	0.624433	0.265967	7.94548	0.00174185	0.0067245
Dr.22636.1.A1_at	zgc:77396	zgc:77396	-0.177733	-0.1203	0.0574333	0.302967	0.4807	0.423267	-0.3267	-0.148967	-0.2064	-0.629667	7.94059	0.00174659	0.00673834
Dr.17386.1.S1_at	eif2b3	eukaryotic translation initiation factor 2B, subunit 3 gamma	-0.115067	-0.691633	-0.576567	-0.700733	-0.585667	-0.0091	-0.438333	-0.323267	0.2533	0.2624	7.93679	0.00175029	0.00674816
Dr.4246.1.A1_at	wu:fb69c03	wu:fb69c03	-0.7277	-0.5422	0.1855	-0.395267	0.332433	0.146933	-0.3578	0.3699	0.1844	0.0374667	7.93453	0.00175249	0.00675219
Dr.7100.1.A1_at	LOC100331484	uncharacterized LOC100331484	0.770533	0.428533	-0.342	0.232033	-0.5385	-0.1965	-0.6897	-1.46023	-1.11823	-0.921733	7.93025	0.00175667	0.00676381
Dr.15374.1.A1_at	ptplad1	protein tyrosine phosphatase-like A domain containing 1	0.873933	0.694933	-0.179	0.750933	-0.123	0.056	0.5632	-0.310733	-0.131733	-0.187733	7.9259	0.00176093	0.00677092
Dr.3218.1.A1_at	wu:fb36b09	wu:fb36b09	0.286933	0.350033	0.0631	0.6958	0.408867	0.345767	0.0043	-0.282633	-0.345733	-0.6915	7.92718	0.00175968	0.00677092
Dr.17310.1.S1_at	zgc:56235	zgc:56235	-0.202667	-1.02767	-0.825	-1.8447	-1.64203	-0.817033	-0.553167	-0.3505	0.4745	1.29153	7.92481	0.00176199	0.00677092
Dr.14960.1.S1_at	nop2	NOP2 nucleolar protein homolog (yeast)	0.1328	-0.1622	-0.295	0.598667	0.465867	0.760867	-0.1882	-0.321	-0.026	-0.786867	7.92042	0.00176631	0.00677858
Dr.18412.1.S1_at	slc30a7	solute carrier family 30 (zinc transporter), member 7	0.449433	0.943933	0.4945	0.844233	0.3948	-0.0997	0.108167	-0.341267	-0.835767	-0.736067	7.92062	0.00176611	0.00677858
Dr.14033.1.A1_at	smoc1	SPARC related modular calcium binding 1	0.2086	0.1651	-0.0435	-0.280867	-0.489467	-0.445967	-0.273633	-0.482233	-0.438733	0.00723333	7.91799	0.0017687	0.00678332
Dr.11639.1.S1_at	arglu1b	arginine and glutamate rich 1b	-0.609717	-0.45815	0.151567	0.0171	0.626817	0.47525	-0.224433	0.385283	0.233717	-0.241533	7.91593	0.00177073	0.00678664
Dr.13417.1.S1_at	ndufs5	NADH dehydrogenase (ubiquinone) Fe-S protein 5	-0.356933	-0.696533	-0.3396	-0.708867	-0.351933	-0.0123333	-0.223667	0.133267	0.472867	0.4852	7.91452	0.00177212	0.00678752
Dr.16088.1.A1_at	kctd12.2	potassium channel tetramerisation domain containing 12.2	-0.199	0.675283	0.874283	0.734883	0.933883	0.0596	0.227	0.426	-0.448283	-0.507883	7.91251	0.00177411	0.00679067
Dr.16773.1.A1_at	zgc:165608	zgc:165608	-0.0168667	-0.123867	-0.107	-0.144033	-0.127167	-0.0201667	-0.5038	-0.486933	-0.379933	-0.359767	7.90816	0.00177841	0.00680269
Dr.8435.1.S1_at	chmp1b	chromatin modifying protein 1B	0.466867	0.3207	-0.146167	0.393567	-0.0733	0.0728667	-0.114367	-0.581233	-0.435067	-0.507933	7.90479	0.00178177	0.0068066
Dr.7668.1.A1_at	zgc:158605	zgc:158605	1.26953	1.2053	-0.0642333	0.112067	-1.15747	-1.09323	0.4631	-0.806433	-0.7422	0.351033	7.90483	0.00178173	0.0068066
Dr.7105.1.S1_at	arpc1b	actin related protein 2/3 complex, subunit 1B	1.71367	1.76293	0.0492667	0.805167	-0.9085	-0.957767	1.43693	-0.276733	-0.326	0.631767	7.89795	0.00178857	0.00682493
Dr.23049.1.A1_at	smarcd2	SWI/SNF related, matrix associated, actin dependent regulator of chromatin, subfamily d, member 2	0.449633	0.7828	0.333167	0.969867	0.520233	0.187067	0.674467	0.224833	-0.108333	-0.2954	7.89655	0.00178998	0.00682493
Dr.14378.1.S1_at	tmem9b	TMEM9 domain family, member B	-0.142033	0.8557	0.997733	0.324167	0.4662	-0.531533	0.0908667	0.2329	-0.764833	-0.2333	7.89645	0.00179007	0.00682493
Dr.7939.1.A1_at	gfm1	G elongation factor, mitochondrial 1	0.138833	-0.523333	-0.662167	-0.4748	-0.613633	0.0485333	0.343467	0.204633	0.8668	0.818267	7.89524	0.00179128	0.00682511
Dr.7644.1.S1_at	cct2	chaperonin containing TCP1, subunit 2 (beta)	0.00756667	0.196317	0.18875	0.164333	0.156767	-0.0319833	-0.348033	-0.3556	-0.54435	-0.512367	7.89114	0.00179538	0.00683626
Dr.26380.1.A1_at	clta	clathrin, light chain (Lca)	0.578933	0.260167	-0.318767	-0.1078	-0.686733	-0.367967	0.116033	-0.4629	-0.144133	0.223833	7.88068	0.00180591	0.00685471
Dr.22283.1.S1_at	cnn3a	calponin 3, acidic a	-0.680333	0.431633	1.11197	0.4383	1.11863	0.00666667	0.0599667	0.7403	-0.371667	-0.378333	7.88057	0.00180602	0.00685471
Dr.1142.1.A1_at	ddost	dolichyl-diphosphooligosaccharide-protein glycosyltransferase	0.820933	0.581067	-0.239867	0.160633	-0.6603	-0.420433	0.3809	-0.440033	-0.200167	0.220267	7.88442	0.00180214	0.00685471
Dr.6361.1.A1_at	hmha1	histocompatibility (minor) HA-1	2.53163	2.18943	-0.3422	1.90457	-0.627067	-0.284867	1.48953	-1.0421	-0.6999	-0.415033	7.88049	0.00180609	0.00685471
Dr.5513.1.S1_at	slc3a2a	solute carrier family 3, member 2a	1.39937	1.3592	-0.0401667	0.504767	-0.8946	-0.854433	0.219867	-1.1795	-1.13933	-0.2849	7.88348	0.00180308	0.00685471
Dr.16676.1.S1_at	tbccl	tubulin-specific chaperone c-like	-0.1105	-0.704667	-0.594167	-0.154133	-0.0436333	0.550533	-0.648433	-0.537933	0.0562333	-0.4943	7.87195	0.00181474	0.00688306
Dr.15450.1.A1_at	serinc2	serine incorporator 2	0.0181333	1.35323	1.3351	1.14717	1.12903	-0.206067	0.6507	0.632567	-0.702533	-0.496467	7.86539	0.00182141	0.00690386
Dr.13462.1.A1_at	wu:fj55b04	wu:fj55b04	-1.2945	-0.456167	0.838333	1.0234	2.3179	1.47957	-0.21265	1.08185	0.243517	-1.23605	7.86222	0.00182464	0.00691163
Dr.106.1.S1_at	hsp47	heat shock protein 47	0.149667	2.94743	2.79777	2.85447	2.7048	-0.0929667	1.2315	1.08183	-1.71593	-1.62297	7.86098	0.00182591	0.00691194
Dr.16189.1.A1_at	itpkb	inositol-trisphosphate 3-kinase B	0.0104667	0.326233	0.315767	0.692333	0.681867	0.3661	0.239533	0.229067	-0.0867	-0.4528	7.85872	0.00182822	0.00691621
Dr.4462.1.A1_at	eprs	glutamyl-prolyl-tRNA synthetase	0.614933	0.3417	-0.273233	-0.3303	-0.945233	-0.672	0.505233	-0.1097	0.163533	0.835533	7.85709	0.00182989	0.00691806
Dr.14829.1.A1_at	gcdhl	glutaryl-Coenzyme A dehydrogenase, like	-0.219767	-0.737333	-0.517567	-0.4529	-0.233133	0.284433	-0.726833	-0.507067	0.0105	-0.273933	7.85376	0.0018333	0.00692199
Dr.636.1.S1_at	mb	myoglobin	-0.0883667	-0.2376	-0.149233	-0.338267	-0.2499	-0.100667	0.1331	0.221467	0.3707	0.471367	7.85416	0.0018329	0.00692199
Dr.1547.1.A1_at	il12rb2l	interleukin 12 receptor, beta 2a, like	0.8293	1.35953	0.530233	1.2256	0.3963	-0.133933	0.422567	-0.406733	-0.936967	-0.803033	7.84463	0.00184271	0.00694404
Dr.4794.1.A1_at	nt5c3	5'-nucleotidase, cytosolic III	-0.91145	-0.237783	0.673667	-0.0428667	0.868583	0.194917	-0.397017	0.514433	-0.159233	-0.35415	7.84497	0.00184236	0.00694404
Dr.26126.1.S1_at	wipi1	WD repeat domain, phosphoinositide interacting 1	-0.506833	-0.211433	0.2954	-0.754167	-0.247333	-0.542733	0.0289667	0.5358	0.2404	0.783133	7.84504	0.00184229	0.00694404
Dr.1725.1.A1_at	angptl2	angiopoietin-like 2	-0.513367	0.228067	0.741433	0.3609	0.874267	0.132833	0.583533	1.0969	0.355467	0.222633	7.83816	0.0018494	0.00696476
Dr.25652.1.S1_at	ndc80	NDC80 homolog, kinetochore complex component (S. cerevisiae)	-0.0626667	1.12193	1.1846	-0.164633	-0.101967	-1.28657	1.1678	1.23047	0.0458667	1.33243	7.83556	0.0018521	0.0069668
Dr.5197.1.A1_at	wu:fc31d03	wu:fc31d03	0.9662	0.3699	-0.5963	0.633167	-0.333033	0.263267	0.514867	-0.451333	0.144967	-0.1183	7.83534	0.00185233	0.0069668
Dr.11977.1.A1_at	lrrc33	leucine rich repeat containing 33	1.3834	1.5801	0.1967	1.18273	-0.200667	-0.397367	0.137267	-1.24613	-1.44283	-1.04547	7.82035	0.00186798	0.00702115
Dr.3746.1.A1_a_at	fitm2	fat storage-inducing transmembrane protein 2	-0.8379	-0.838433	-0.000533333	-0.5704	0.2675	0.268033	-0.193633	0.644267	0.6448	0.376767	7.81789	0.00187056	0.00702182
Dr.341.1.A1_at	trim71	tripartite motif-containing 71	0.541867	0.2423	-0.299567	0.203533	-0.338333	-0.0387667	-0.228933	-0.7708	-0.471233	-0.432467	7.81895	0.00186945	0.00702182
Dr.20052.1.S1_at	ppib	peptidylprolyl isomerase B (cyclophilin B)	0.0179	0.701867	0.683967	0.628467	0.610567	-0.0734	0.472233	0.454333	-0.229633	-0.156233	7.79686	0.00189281	0.00709507
Dr.1191.2.S1_at	psmd8	proteasome (prosome, macropain) 26S subunit, non-ATPase, 8	0.432733	-0.2273	-0.660033	-0.391533	-0.824267	-0.164233	-0.2231	-0.655833	0.0042	0.168433	7.79601	0.00189372	0.00709507
Dr.20687.1.A1_at	rb1	retinoblastoma 1	0.429067	0.472333	0.0432667	0.0564667	-0.3726	-0.415867	0.603467	0.1744	0.131133	0.547	7.79799	0.00189161	0.00709507
Dr.17755.1.A1_at	frmd8	FERM domain containing 8	-0.124633	0.394067	0.5187	0.576	0.700633	0.181933	0.158333	0.282967	-0.235733	-0.417667	7.7922	0.00189778	0.00710572
Dr.5206.1.S1_at	aldh1a2	aldehyde dehydrogenase 1 family, member A2	1.2686	1.5339	0.2653	1.05463	-0.213967	-0.479267	1.326	0.0574	-0.2079	0.271367	7.78541	0.00190505	0.00712836
Dr.15182.1.S1_at	zgc:56596	zgc:56596	-0.4189	-0.6973	-0.2784	-0.415833	0.00306667	0.281467	-0.377867	0.0410333	0.319433	0.0379667	7.78357	0.00190702	0.00713118
Dr.13759.1.S1_at	snx7	sorting nexin 7	0.627317	0.497967	-0.12935	0.1512	-0.476117	-0.346767	0.14935	-0.477967	-0.348617	-0.00185	7.77995	0.00191092	0.00714119
Dr.11431.1.S1_at	hspa4b	heat shock protein 4b	0.324067	-0.2225	-0.546567	-0.476833	-0.8009	-0.254333	-0.0560667	-0.380133	0.166433	0.420767	7.77674	0.00191437	0.00714952
Dr.14477.1.S1_at	ssr4	signal sequence receptor, delta	0.247267	0.917067	0.6698	0.598733	0.351467	-0.318333	0.228167	-0.0191	-0.6889	-0.370567	7.77402	0.00191731	0.00715593
Dr.18785.1.A1_at	apooa	apolipoprotein O, a	-0.8167	-0.65345	0.16325	-0.629033	0.187667	0.0244167	-0.0737833	0.742917	0.579667	0.55525	7.76627	0.00192571	0.0071827
Dr.22947.1.A1_at	ankha	ankylosis, progressive homolog a	0.430067	0.561767	0.1317	0.7945	0.364433	0.232733	-0.319333	-0.7494	-0.8811	-1.11383	7.75268	0.00194054	0.00723337
Dr.14282.1.S1_at	atf3	activating transcription factor 3	-1.37213	-0.3843	0.987833	0.158833	1.53097	0.543133	-0.257	1.11513	0.1273	-0.415833	7.75108	0.0019423	0.00723531
Dr.4829.1.A1_at	alas1	aminolevulinate, delta-, synthetase 1	-0.169733	-0.419867	-0.250133	-1.00837	-0.838633	-0.5885	0.537967	0.7077	0.957833	1.54633	7.74755	0.00194617	0.00724428
Dr.12410.1.S1_at	spry4	sprouty (Drosophila) homolog 4	-0.0976333	-0.277833	-0.1802	0.9967	1.09433	1.27453	0.2712	0.368833	0.549033	-0.7255	7.74663	0.00194719	0.00724428
Dr.15501.1.S1_at	zgc:85866	zgc:85866	-1.33283	-0.87905	0.453783	-0.369417	0.963417	0.509633	-0.0540667	1.27877	0.824983	0.31535	7.72918	0.00196649	0.00731143
Dr.12852.1.S1_at	fkbp1b	FK506 binding protein 1b	-0.425733	-0.191133	0.2346	-0.0387	0.387033	0.152433	0.0114667	0.4372	0.2026	0.0501667	7.72606	0.00196997	0.00731507
Dr.5133.1.S1_at	LOC569053	uncharacterized LOC569053	-0.5494	0.0402667	0.589667	0.107	0.6564	0.0667333	0.319833	0.869233	0.279567	0.212833	7.72618	0.00196984	0.00731507
Dr.10491.1.A1_at	wu:fb99c08	wu:fb99c08	0.217267	0.8076	0.590333	1.04997	0.8327	0.242367	0.303367	0.0861	-0.504233	-0.7466	7.72427	0.00197197	0.00731784
Dr.13692.1.S1_at	ddx10	DEAD (Asp-Glu-Ala-Asp) box polypeptide 10	0.179167	-0.445867	-0.625033	-0.4745	-0.653667	-0.0286333	-0.103333	-0.2825	0.342533	0.371167	7.71868	0.00197822	0.00733635
Dr.20662.1.A1_at	fth1b	ferritin, heavy polypeptide 1b	-1.50183	-0.824467	0.677367	-0.428333	1.0735	0.396133	-0.483233	1.0186	0.341233	-0.0549	7.71187	0.00198586	0.00736004
Dr.2415.1.S1_at	psmg2	proteasome (prosome, macropain) assembly chaperone 2	0.1859	0.4834	0.2975	0.779367	0.593467	0.295967	-0.578233	-0.764133	-1.06163	-1.3576	7.71069	0.0019872	0.00736031
Dr.14026.1.A1_at	pdhx	pyruvate dehydrogenase complex, component X	-0.6641	-1.015	-0.3509	-0.964867	-0.300767	0.0501333	-0.477433	0.186667	0.537567	0.487433	7.70907	0.00198902	0.00736241
Dr.203.1.S1_at	ivd	isovaleryl Coenzyme A dehydrogenase	-0.570867	-0.6594	-0.0885333	-0.2481	0.322767	0.4113	-0.255633	0.315233	0.403767	-0.00753333	7.70563	0.00199291	0.00737211
Dr.15371.1.A1_at	atl3	atlastin 3	0.587	0.784867	0.197867	0.652417	0.0654167	-0.13245	0.361783	-0.225217	-0.423083	-0.290633	7.70264	0.00199628	0.00737992
Dr.16548.1.S1_at	hint2	histidine triad nucleotide binding protein 2	-0.7229	-0.860533	-0.137633	-0.858267	-0.135367	0.00226667	-0.6331	0.0898	0.227433	0.225167	7.69947	0.00199987	0.00738852
Dr.5675.1.S1_at	lsm14ab	LSM14 homolog Ab (SCD6, S. cerevisiae)	0.1868	0.2186	0.0318	0.520833	0.334033	0.302233	0.0288333	-0.157967	-0.189767	-0.492	7.69051	0.00201008	0.00742152
Dr.24387.1.A1_at	adam10a	a disintegrin and metalloprotease domain 10a	0.358233	0.8748	0.516567	0.8001	0.441867	-0.0747	0.359733	0.0015	-0.515067	-0.440367	7.68636	0.00201482	0.00742963
Dr.18773.2.A1_at	klhdc4	kelch domain containing 4	0.558867	-0.0757667	-0.634633	-0.2136	-0.772467	-0.137833	-0.0750333	-0.6339	0.000733333	0.138567	7.68722	0.00201383	0.00742963
Dr.7769.1.S1_at	dpp7	dipeptidyl-peptidase 7	0.887333	1.51363	0.6263	0.8296	-0.0577333	-0.684033	0.628233	-0.2591	-0.8854	-0.201367	7.6841	0.0020174	0.00743448
Dr.6332.1.S1_at	eif3ha	eukaryotic translation initiation factor 3, subunit H, a	0.1387	0.273	0.1343	0.2699	0.1312	-0.0031	-0.197533	-0.336233	-0.470533	-0.467433	7.67814	0.00202424	0.00744616
Dr.9887.1.S1_at	urm1	ubiquitin related modifier 1	0.110633	0.729867	0.619233	0.5943	0.483667	-0.135567	0.1529	0.0422667	-0.576967	-0.4414	7.67801	0.0020244	0.00744616
DrAffx.2.57.A1_at	zgc:63602	zgc:63602	-1.02177	-1.18873	-0.166967	-1.555	-0.533233	-0.366267	-0.0768333	0.944933	1.1119	1.47817	7.67851	0.00202382	0.00744616
Dr.4387.3.S1_at	rfc5	replication factor C (activator 1) 5	-0.100233	0.470367	0.5706	0.3969	0.497133	-0.0734667	-0.167233	-0.067	-0.6376	-0.564133	7.67275	0.00203046	0.00746375
Dr.8293.1.S1_at	gata6	GATA-binding protein 6	-0.297633	-0.422633	-0.125	-0.475067	-0.177433	-0.0524333	0.0388667	0.3365	0.4615	0.513933	7.66724	0.00203683	0.00748247
Dr.5170.1.S1_at	etfa	electron-transfer-flavoprotein, alpha polypeptide	-0.1612	-0.588367	-0.427167	-0.506133	-0.344933	0.0822333	-0.246333	-0.0851333	0.342033	0.2598	7.66445	0.00204007	0.00748965
Dr.17343.1.S1_at	zgc:112084	zgc:112084	0.996833	1.07997	0.0831333	0.666033	-0.3308	-0.413933	0.673867	-0.322967	-0.4061	0.00783333	7.66169	0.00204327	0.0074967
Dr.2362.1.S1_at	orc3	origin recognition complex, subunit 3	0.887867	0.8416	-0.0462667	1.07443	0.186567	0.232833	0.9157	0.0278333	0.0741	-0.158733	7.65549	0.0020505	0.0075185
Dr.3481.1.A1_at	cdca7b	cell division cycle associated 7b	-0.495267	-0.303067	0.1922	0.166333	0.6616	0.4694	0.3862	0.881467	0.689267	0.219867	7.64453	0.00206334	0.00756083
Dr.3994.1.A1_at	wu:fa03a11	wu:fa03a11	0.0528333	0.262167	0.209333	0.413633	0.3608	0.151467	0.0459667	-0.00686667	-0.2162	-0.367667	7.64169	0.00206668	0.00756834
Dr.409.1.S1_at	fgfr4	fibroblast growth factor receptor 4	-0.0633667	0.890733	0.9541	1.07723	1.1406	0.1865	0.0609	0.124267	-0.829833	-1.01633	7.63083	0.00207953	0.00761059
Dr.2253.1.S1_at	acadl	acyl-Coenzyme A dehydrogenase, long chain	-0.325267	-0.8909	-0.565633	-0.922867	-0.5976	-0.0319667	-0.1118	0.213467	0.7791	0.811067	7.62553	0.00208582	0.00762407
Dr.9212.1.S1_at	podxl	podocalyxin-like	-0.430133	0.0374667	0.4676	0.227633	0.657767	0.190167	-0.350133	0.08	-0.3876	-0.577767	7.62572	0.00208559	0.00762407
Dr.20644.1.A1_at	zgc:66101	zgc:66101	0.0846	0.608067	0.523467	0.727333	0.642733	0.119267	-0.262333	-0.346933	-0.8704	-0.989667	7.62322	0.00208857	0.00762937
Dr.9161.1.A1_at	chkb	choline kinase beta	-0.150133	-0.525133	-0.375	-0.0679667	0.0821667	0.457167	-1.0971	-0.946967	-0.571967	-1.02913	7.62085	0.00209141	0.00763494
Dr.761.1.A1_at	tusc2b	tumor suppressor candidate 2b	-0.196533	-0.718267	-0.521733	-0.5255	-0.328967	0.192767	-0.332967	-0.136433	0.3853	0.192533	7.6175	0.00209541	0.00764477
Dr.20376.1.S1_at	clic4	chloride intracellular channel 4	-0.396	0.152367	0.548367	0.384333	0.780333	0.231967	-0.147733	0.248267	-0.3001	-0.532067	7.61612	0.00209706	0.00764603
Dr.4464.1.A1_at	im:7143453	im:7143453	0.283467	0.758867	0.4754	0.789867	0.5064	0.031	0.4813	0.197833	-0.277567	-0.308567	7.61463	0.00209885	0.00764647
Dr.6328.1.A1_at	myo1e	myosin IE	-0.6308	-0.583733	0.0470667	-0.730433	-0.0996333	-0.1467	-0.457267	0.173533	0.126467	0.273167	7.61274	0.00210111	0.00764647
Dr.9746.1.S1_a_at	rrm1	ribonucleotide reductase M1 polypeptide	0.0496333	1.20517	1.15553	0.645767	0.596133	-0.5594	1.40397	1.35433	0.1988	0.7582	7.61378	0.00209987	0.00764647
Dr.17462.1.S1_at	hyou1	hypoxia up-regulated 1	1.02607	0.621833	-0.404233	0.685167	-0.3409	0.0633333	0.433667	-0.5924	-0.188167	-0.2515	7.60579	0.00210947	0.00767212
Dr.5019.1.A1_at	hddc2	HD domain containing 2	-0.3238	-0.650333	-0.326533	-0.792033	-0.468233	-0.1417	-0.515867	-0.192067	0.134467	0.276167	7.60202	0.00211403	0.00768392
Dr.10542.1.S1_at	hsd3b7	hydroxy-delta-5-steroid dehydrogenase, 3 beta- and steroid delta-isomerase	0.5397	1.0419	0.5022	0.859933	0.320233	-0.181967	0.448	-0.0917	-0.5939	-0.411933	7.59716	0.00211991	0.00769053
Dr.6330.1.S1_at	ppm1g	protein phosphatase 1G (formerly 2C), magnesium-dependent, gamma isoform	0.303133	0.6763	0.373167	0.746667	0.443533	0.0703667	0.107067	-0.196067	-0.569233	-0.6396	7.59617	0.00212112	0.00769053
Dr.8290.1.S1_at	ptpn1	protein tyrosine phosphatase, non-receptor type 1	0.1156	0.512067	0.396467	0.835567	0.719967	0.3235	0.0019	-0.1137	-0.510167	-0.833667	7.5987	0.00211805	0.00769053
Dr.16762.1.S1_at	zgc:113055	zgc:113055	0.825767	1.51347	0.6877	1.12363	0.297867	-0.389833	0.659033	-0.166733	-0.854433	-0.4646	7.59797	0.00211893	0.00769053
Dr.1854.1.A1_at	wu:fc96c10	wu:fc96c10	-0.0788333	0.787367	0.8662	0.887333	0.966167	0.0999667	0.457133	0.535967	-0.330233	-0.4302	7.59362	0.00212421	0.00769697
Dr.16308.1.A1_at	si:ch211-212o1.2	si:ch211-212o1.2	-0.2937	-0.6418	-0.3481	-0.547533	-0.253833	0.0942667	0.0992333	0.392933	0.741033	0.646767	7.58936	0.00212941	0.00771101
Dr.24858.2.S1_s_at	ppil1	peptidylprolyl isomerase (cyclophilin)-like 1	0.727	0.319117	-0.407883	0.107467	-0.619533	-0.21165	0.347717	-0.379283	0.0286	0.24025	7.58263	0.00213762	0.00773597
Dr.3200.1.A1_at	dapk3	death-associated protein kinase 3	-0.365733	0.105	0.470733	0.314467	0.6802	0.209467	0.126367	0.4921	0.0213667	-0.1881	7.57996	0.0021409	0.00774303
Dr.16713.1.S1_at	galcb	galactosylceramidase b	0.555633	0.216667	-0.338967	-0.384033	-0.939667	-0.6007	-0.0236	-0.579233	-0.240267	0.360433	7.57669	0.00214491	0.00774317
Dr.14491.1.S1_at	im:7140390	im:7140390	-0.7207	-0.779333	-0.0586333	-0.622067	0.0986333	0.157267	-0.440133	0.280567	0.3392	0.181933	7.57717	0.00214432	0.00774317
Dr.6366.1.A1_at	prpf3	PRP3 pre-mRNA processing factor 3 homolog (yeast)	-0.455533	-0.425633	0.0299	-0.6276	-0.172067	-0.201967	-0.1858	0.269733	0.239833	0.4418	7.5775	0.00214392	0.00774317
Dr.25553.1.A1_at	mmp14a	matrix metalloproteinase 14a (membrane-inserted)	-0.761333	1.237	1.99833	0.540533	1.30187	-0.696467	1.7981	2.55943	0.5611	1.25757	7.57364	0.00214867	0.00775194
Dr.10639.1.S1_at	scinla	scinderin like a	-0.0893667	1.21417	1.30353	0.253433	0.3428	-0.960733	0.464067	0.553433	-0.7501	0.210633	7.5682	0.00215538	0.00777134
Dr.10661.1.S1_at	cdc5l	CDC5 cell division cycle 5-like (S. pombe)	-0.327567	-0.728267	-0.4007	-0.8932	-0.565633	-0.164933	-0.2816	0.0459667	0.446667	0.6116	7.56226	0.00216274	0.00778827
Dr.14110.1.A1_at	zgc:73262	zgc:73262	-0.998267	-0.542967	0.4553	-0.106467	0.8918	0.4365	-0.418567	0.5797	0.1244	-0.3121	7.56323	0.00216154	0.00778827
Dr.22065.1.A1_at	wu:fd11b07	wu:fd11b07	0.527133	0.701933	0.1748	0.7752	0.248067	0.0732667	0.234467	-0.292667	-0.467467	-0.540733	7.55914	0.00216661	0.0077974
Dr.10201.1.S1_at	sepw1	selenoprotein W, 1	-0.478833	-0.169833	0.309	-0.235733	0.2431	-0.0659	-0.0657333	0.4131	0.1041	0.17	7.55506	0.00217169	0.00781088
Dr.22239.1.A1_at	LOC792854	uncharacterized LOC792854	-0.6959	-0.5509	0.145	-0.479733	0.216167	0.0711667	-0.0999667	0.595933	0.450933	0.379767	7.551	0.00217676	0.00782429
Dr.8594.1.S1_at	zgc:100919	zgc:100919	0.496467	0.564333	0.0678667	-0.0698667	-0.566333	-0.6342	-0.124767	-0.621233	-0.6891	-0.0549	7.54787	0.00218069	0.00783358
Dr.12961.1.A1_at	zgc:113184	zgc:113184	-0.4537	-0.534567	-0.0808667	-0.391767	0.0619333	0.1428	-0.285233	0.168467	0.249333	0.106533	7.54342	0.00218627	0.00784881
Dr.22062.1.A1_at	tmem41aa	transmembrane protein 41aa	-0.0869667	-0.4205	-0.333533	-0.345667	-0.2587	0.0748333	0.0698667	0.156833	0.490367	0.415533	7.54196	0.00218811	0.00785059
Dr.26410.1.S1_at	golt1b	golgi transport 1 homolog B (S. cerevisiae)	0.7206	0.828833	0.108233	1.1078	0.3872	0.278967	0.4353	-0.2853	-0.393533	-0.6725	7.54068	0.00218972	0.00785153
Dr.16035.1.S1_at	casp9	caspase 9, apoptosis-related cysteine protease	1.0216	0.330167	-0.691433	-0.6323	-1.6539	-0.962467	0.182933	-0.838667	-0.147233	0.815233	7.5389	0.00219196	0.00785368
Dr.717.1.A1_at	slc5a6	solute carrier family 5 (sodium-dependent vitamin transporter), member 6	0.788	-0.122467	-0.910467	-0.7269	-1.5149	-0.604433	0.4435	-0.3445	0.565967	1.1704	7.53807	0.00219301	0.00785368
Dr.10424.1.A1_at	zgc:110182	zgc:110182	-0.617517	-0.242733	0.374783	0.295083	0.9126	0.537817	-0.190767	0.42675	0.0519667	-0.48585	7.53636	0.00219516	0.00785657
Dr.9512.1.A1_at	ivns1abpa	influenza virus NS1A binding protein a	-0.4959	0.262	0.7579	0.398133	0.894033	0.136133	0.191667	0.687567	-0.0703333	-0.206467	7.5287	0.00220486	0.00788496
Dr.1123.1.A1_at	wu:fa99e11	wu:fa99e11	-1.16747	-1.5865	-0.419033	-0.7876	0.379867	0.7989	-0.805	0.362467	0.7815	-0.0174	7.52797	0.00220579	0.00788496
Dr.25757.1.S1_at	zgc:64106	zgc:64106	-0.145633	-0.6493	-0.503667	-0.685833	-0.5402	-0.0365333	-0.432567	-0.286933	0.216733	0.253267	7.52076	0.00221496	0.00791288
Dr.15695.1.S1_at	zgc:55448	zgc:55448	-0.120133	-0.545267	-0.425133	-0.960367	-0.840233	-0.4151	-0.525733	-0.4056	0.0195333	0.434633	7.51536	0.00222187	0.00793272
Dr.12891.1.A1_at	ankrd9	ankyrin repeat domain 9	-1.1771	-0.915067	0.262033	0.277967	1.45507	1.19303	-1.3151	-0.138	-0.400033	-1.59307	7.50852	0.00223064	0.00793735
Dr.14117.1.S1_at	cd2bp2	CD2 antigen (cytoplasmic tail) binding protein 2	0.227233	0.0471667	-0.180067	-0.259933	-0.487167	-0.3071	-0.215967	-0.4432	-0.263133	0.0439667	7.5067	0.00223298	0.00793735
Dr.7972.1.S1_at	gtpbp4	GTP binding protein 4	-0.470267	-0.461233	0.00903333	-0.0130667	0.4572	0.448167	-0.120833	0.349433	0.3404	-0.107767	7.50588	0.00223404	0.00793735
Dr.4249.1.S1_at	lipf	lipase, gastric	1.03673	1.04857	0.0118333	-0.197767	-1.2345	-1.24633	0.1431	-0.893633	-0.905467	0.340867	7.50736	0.00223213	0.00793735
Dr.13974.1.S1_at	lyrm4	LYR motif containing 4	-0.4946	-1.03003	-0.535433	-0.6339	-0.1393	0.396133	-0.440633	0.0539667	0.5894	0.193267	7.50631	0.00223348	0.00793735
Dr.10384.1.S1_at	ndufab1b	NADH dehydrogenase (ubiquinone) 1, alpha/beta subcomplex, 1b	-0.265367	-0.549967	-0.2846	-0.6561	-0.390733	-0.106133	-0.397367	-0.132	0.1526	0.258733	7.51052	0.00222806	0.00793735
Dr.4551.2.A1_at	wu:fb16h09	wu:fb16h09	-0.840933	-0.617733	0.2232	-1.09287	-0.251933	-0.475133	-0.352233	0.4887	0.2655	0.740633	7.50685	0.00223279	0.00793735
Dr.21482.1.A1_at	wu:fc37g05	wu:fc37g05	-0.9588	-0.326267	0.632533	0.0187667	0.977567	0.345033	0.132967	1.09177	0.459233	0.1142	7.51135	0.002227	0.00793735
Dr.2336.1.A1_at	sec24c	SEC24 family, member C (S. cerevisiae)	0.965567	1.1548	0.189233	1.47503	0.509467	0.320233	0.883667	-0.0819	-0.271133	-0.591367	7.50411	0.00223631	0.00794061
Dr.16680.1.S1_at	bmp2k	BMP2 inducible kinase	0.275267	0.9946	0.719333	1.25653	0.981267	0.261933	0.388167	0.1129	-0.606433	-0.868367	7.502	0.00223904	0.00794548
Dr.15165.2.A1_at	si:ch211-196f5.1	si:ch211-196f5.1	0.529433	-0.0444333	-0.573867	0.0941667	-0.435267	0.1386	-0.0783	-0.607733	-0.0338667	-0.172467	7.49918	0.00224269	0.00795359
Dr.6568.1.A1_at	LOC798275	neogenin-like	1.80277	1.57623	-0.226533	0.877567	-0.9252	-0.698667	1.34537	-0.4574	-0.230867	0.4678	7.49431	0.00224901	0.00797114
Dr.25683.2.A1_at	LOC561719	uncharacterized LOC561719	0.148983	0.6296	0.480617	0.4203	0.271317	-0.2093	0.772583	0.6236	0.142983	0.352283	7.49213	0.00225184	0.00797633
Dr.6184.1.A1_at	zgc:92683	zgc:92683	-0.6069	-0.617533	-0.0106333	-0.556433	0.0504667	0.0611	0.0446	0.6515	0.662133	0.601033	7.4896	0.00225512	0.00798312
Dr.12507.1.S1_at	si:ch211-141i4.2	si:ch211-141i4.2	-0.209167	-0.2063	0.00286667	-0.568933	-0.359767	-0.362633	-0.0578	0.151367	0.1485	0.511133	7.48555	0.00226041	0.00799699
Dr.1659.1.A1_at	LOC100536763	proline dehydrogenase, mitochondrial-like	-1.06217	-0.6113	0.450867	-0.234467	0.8277	0.376833	-0.3832	0.678967	0.2281	-0.148733	7.48032	0.00226725	0.00801495
Dr.5483.1.S1_at	LOC563669	cohesin subunit SA-3-like	0.605433	0.636033	0.0306	0.2387	-0.366733	-0.397333	0.7546	0.149167	0.118567	0.5159	7.47957	0.00226823	0.00801495
Dr.7710.1.A1_at	ets2	v-ets erythroblastosis virus E26 oncogene homolog 2 (avian)	0.430867	1.685	1.25413	1.3116	0.880733	-0.3734	0.474833	0.0439667	-1.21017	-0.836767	7.47676	0.00227192	0.00802315
Dr.14129.1.A1_at	nfia	Nuclear factor I/A	-0.410633	-0.440067	-0.0294333	-0.452183	-0.04155	-0.0121167	-0.7513	-0.340667	-0.311233	-0.299117	7.47475	0.00227455	0.00802759
Dr.673.1.A1_at	rtn1b	reticulon 1b	-1.34397	-0.780433	0.563533	-0.686767	0.6572	0.0936667	-0.2432	1.10077	0.537233	0.443567	7.4717	0.00227857	0.00803691
DrAffx.2.54.S1_at	tnfrsfa	tumor necrosis factor receptor superfamily, member a	-0.763367	-0.996933	-0.233567	-1.04007	-0.2767	-0.0431333	0.0860333	0.8494	1.08297	1.1261	7.47033	0.00228037	0.00803842
Dr.4048.1.S1_at	ctsk	cathepsin K	-0.102433	1.16627	1.2687	0.347767	0.4502	-0.8185	0.6725	0.774933	-0.493767	0.324733	7.46664	0.00228525	0.0080459
Dr.18709.1.S1_at	gkap1	G kinase anchoring protein 1	-0.0407667	0.411833	0.4526	0.6524	0.693167	0.240567	0.2357	0.276467	-0.176133	-0.4167	7.467	0.00228477	0.0080459
Dr.5790.1.A1_at	wu:fb95h01	wu:fb95h01	-0.4646	-0.0521333	0.412467	0.2803	0.7449	0.332433	0.0811667	0.545767	0.1333	-0.199133	7.46333	0.00228964	0.00805649
Dr.1663.1.A1_at	tcf25	transcription factor 25 (basic helix-loop-helix)	-0.1949	-0.539067	-0.344167	-0.6455	-0.4506	-0.106433	-0.342167	-0.147267	0.1969	0.303333	7.46204	0.00229135	0.00805765
Dr.8749.1.S1_a_at	wbp2	WW domain binding protein 2	0.619733	0.6535	0.0337667	0.857833	0.2381	0.204333	-0.2015	-0.821233	-0.855	-1.05933	7.45999	0.00229407	0.00806238
Dr.1818.1.A1_at	wu:fc72a10	wu:fc72a10	-0.0992333	0.259567	0.3588	0.3775	0.476733	0.117933	-0.1753	-0.0760667	-0.434867	-0.5528	7.45872	0.00229576	0.00806345
Dr.18199.1.A1_at	zgc:162885	zgc:162885	-0.4773	-0.9875	-0.5102	-0.951	-0.4737	0.0365	-0.0877	0.3896	0.8998	0.8633	7.45737	0.00229754	0.00806488
Dr.25717.1.A1_at	srp68	signal recognition particle 68	0.494433	0.398433	-0.096	0.810467	0.316033	0.412033	0.183433	-0.311	-0.215	-0.627033	7.44929	0.00230833	0.00809788
Dr.16014.1.S1_at	gsto2	glutathione S-transferase omega 2	-0.387733	0.135967	0.5237	0.287	0.674733	0.151033	0.0572667	0.445	-0.0787	-0.229733	7.44009	0.00232067	0.00813626
Dr.13201.1.S1_at	c14orf159	c14orf159 homolog (H. sapiens)	-1.35577	-1.6024	-0.246633	-0.647033	0.708733	0.955367	-0.148833	1.20693	1.45357	0.4982	7.43852	0.00232279	0.00813882
Dr.16511.1.S1_at	fhl	four and a half LIM domains	-0.770767	-0.114333	0.656433	-0.2578	0.512967	-0.143467	0.0769	0.847667	0.191233	0.3347	7.43743	0.00232425	0.00813907
Dr.7142.1.A1_at	errfi1	ERBB receptor feedback inhibitor 1	-0.838467	-0.0435667	0.7949	0.275033	1.1135	0.3186	-0.143967	0.6945	-0.1004	-0.419	7.43497	0.00232758	0.00814411
Dr.7441.1.A1_at	LOC560645	glycerophosphodiester phosphodiesterase domain-containing protein 5-like	-0.6185	-0.247933	0.370567	-0.175667	0.442833	0.0722667	0.0592667	0.677767	0.3072	0.234933	7.43327	0.00232987	0.00814411
Dr.19087.1.A1_at	zfand1	zinc finger, AN1-type domain 1	0.5057	0.1689	-0.3368	-0.0393333	-0.545033	-0.208233	0.0289667	-0.476733	-0.139933	0.0683	7.43387	0.00232906	0.00814411
Dr.14891.1.S1_at	mtap	methylthioadenosine phosphorylase	0.274533	-0.1678	-0.442333	-0.3654	-0.639933	-0.1976	-0.1346	-0.409133	0.0332	0.2308	7.42952	0.00233494	0.00815694
Dr.7143.1.A1_at	zgc:92030	zgc:92030	-0.404067	-0.582567	-0.1785	-0.696333	-0.292267	-0.113767	-0.0282667	0.3758	0.5543	0.668067	7.42706	0.00233829	0.00816375
Dr.8390.1.S1_at	zgc:55420	zgc:55420	-0.560567	0.1706	0.731167	0.4223	0.982867	0.2517	-0.407467	0.1531	-0.578067	-0.829767	7.4221	0.00234502	0.00818236
Dr.6295.1.S1_at	lmo4a	LIM domain only 4a	-0.2954	0.4352	0.7306	0.694133	0.989533	0.258933	-0.0870333	0.208367	-0.522233	-0.781167	7.41448	0.00235543	0.00820313
Dr.20019.1.S1_at	thy1	Thy-1 cell surface antigen	1.15517	1.74573	0.590567	0.8411	-0.314067	-0.904633	-0.2909	-1.44607	-2.03663	-1.132	7.41363	0.00235659	0.00820313
Dr.174.1.A1_at	zgc:112032	zgc:112032	-0.243967	-0.586467	-0.3425	-0.5544	-0.310433	0.0320667	0.223	0.466967	0.809467	0.7774	7.41637	0.00235285	0.00820313
Dr.10096.1.A1_at	zhx3	zinc fingers and homeoboxes 3	-0.1639	-0.331433	-0.167533	0.155067	0.318967	0.4865	-0.515367	-0.351467	-0.183933	-0.670433	7.41477	0.00235504	0.00820313
Dr.13487.1.S1_at	sh3bgr	SH3 domain binding glutamic acid-rich protein	-0.755778	-0.704311	0.0514667	-0.437778	0.318	0.266533	-0.512544	0.243233	0.191767	-0.0747667	7.40876	0.00236329	0.00822153
Dr.5529.1.S1_at	gdi2	GDP dissociation inhibitor 2	0.249267	0.157833	-0.0914333	-0.271033	-0.5203	-0.428867	0.0724333	-0.176833	-0.0854	0.343467	7.40468	0.0023689	0.0082267
Dr.24333.1.A1_at	zgc:136866	zgc:136866	0.212	-0.111033	-0.323033	-0.0846833	-0.296683	0.02635	-0.8353	-1.0473	-0.724267	-0.750617	7.4046	0.002369	0.0082267
Dr.19568.1.A1_at	zymnd12	Zinc finger, MYND-type containing 12	-0.4514	-0.7484	-0.297	-0.178033	0.273367	0.570367	0.0393333	0.490733	0.787733	0.217367	7.40627	0.0023667	0.0082267
Dr.17850.1.S1_at	slc25a22	solute carrier family 25 (mitochondrial carrier: glutamate), member 22	-0.714	-0.796067	-0.0820667	-0.652033	0.0619667	0.144033	-0.252633	0.461367	0.543433	0.3994	7.39952	0.00237602	0.00824617
Dr.11237.1.S1_at	zgc:112056	zgc:112056	-0.778467	-0.840967	-0.0625	-0.754633	0.0238333	0.0863333	-0.1266	0.651867	0.714367	0.628033	7.39649	0.00238021	0.00825582
Dr.9298.1.A1_at	mtmr14	myotubularin related protein 14	0.648833	1.12287	0.474033	0.6912	0.0423667	-0.431667	0.259033	-0.3898	-0.863833	-0.432167	7.39437	0.00238315	0.00825671
Dr.21040.1.S1_at	slc37a4b	solute carrier family 37 (glucose-6-phosphate transporter), member 4b	-0.412167	-0.495733	-0.0835667	-0.520367	-0.1082	-0.0246333	0.3051	0.717267	0.800833	0.825467	7.39427	0.00238329	0.00825671
Dr.1076.1.A1_at	aldh18a1 /// LOC100332705	aldehyde dehydrogenase 18 family, member A1 /// delta-1-pyrroline-5-carboxylate synthase-like	-0.281733	-0.303783	-0.02205	-0.814683	-0.53295	-0.5109	-0.13395	0.147783	0.169833	0.680733	7.38693	0.0023935	0.00827736
Dr.12658.1.A1_at	ppm1db	Protein phosphatase 1D magnesium-dependent, delta isoform b	0.533467	-0.044	-0.577467	0.0614667	-0.472	0.105467	-0.289167	-0.822633	-0.245167	-0.350633	7.387	0.0023934	0.00827736
Dr.15401.1.A1_at	tmem69	transmembrane protein 69	-0.5839	-0.837167	-0.253267	-0.7498	-0.1659	0.0873667	-0.163767	0.420133	0.6734	0.586033	7.38813	0.00239183	0.00827736
Dr.5294.1.S1_at	eif4ea	eukaryotic translation initiation factor 4ea	0.0275	0.390267	0.362767	0.920667	0.893167	0.5304	-0.00753333	-0.0350333	-0.3978	-0.9282	7.38094	0.00240186	0.00830134
Dr.12723.1.A1_at	LOC559803	novel protein similar to SWI/SNF related, matrix associated, actin dependent regulator of chromatin, subfamily a, member 5 (smarca5)	-0.445733	-0.370167	0.0755667	0.204033	0.649767	0.5742	-0.3853	0.0604333	-0.0151333	-0.589333	7.37915	0.00240437	0.00830181
Dr.7230.1.A1_at	nfe2l2a	nuclear factor (erythroid-derived 2)-like 2a	0.524533	0.5733	0.0487667	0.698067	0.173533	0.124767	0.0345333	-0.49	-0.538767	-0.663533	7.37882	0.00240484	0.00830181
Dr.7688.1.A1_at	plod1a	procollagen-lysine 1, 2-oxoglutarate 5-dioxygenase 1a	-0.1714	0.8933	1.0647	0.294167	0.465567	-0.599133	0.943533	1.11493	0.0502333	0.649367	7.37687	0.00240757	0.00830631
Dr.1002.1.S1_at	si:dkey-222f2.8	si:dkey-222f2.8	-0.421533	-0.857633	-0.4361	-0.8832	-0.461667	-0.0255667	0.0722333	0.493767	0.929867	0.955433	7.3748	0.00241048	0.00831147
Dr.3589.1.A1_at	acvr1b	activin A receptor, type IB	0.464267	0.137533	-0.326733	-0.2724	-0.736667	-0.409933	-0.0748	-0.539067	-0.212333	0.1976	7.37366	0.00241208	0.00831207
Dr.2330.1.A1_at	rnd3b	Rho family GTPase 3b	-0.617633	0.8215	1.43913	0.484167	1.1018	-0.337333	0.631267	1.2489	-0.190233	0.1471	7.37029	0.00241683	0.00832351
Dr.14041.1.S1_at	c1qa /// c1qc	complement component 1, q subcomponent, A chain /// complement component 1, q subcomponent, C chain	0.3489	1.6118	1.2629	1.055	0.7061	-0.5568	0.911033	0.562133	-0.700767	-0.143967	7.36227	0.00242816	0.00833175
Dr.14689.1.A1_at	chd2	chromodomain helicase DNA binding protein 2	0.0983333	-0.2629	-0.361233	-0.178383	-0.276717	0.0845167	-0.42465	-0.522983	-0.16175	-0.246267	7.36207	0.00242845	0.00833175
Dr.17457.1.A1_at	cyp46a2	cytochrome P450, family 46, subfamily A, polypeptide 2	-1.01983	-1.377	-0.357167	-1.37777	-0.357933	-0.000766667	-0.358467	0.661367	1.01853	1.0193	7.36154	0.0024292	0.00833175
Dr.20022.1.S1_at	dnaja2l	DnaJ (Hsp40) homolog, subfamily A, member 2, like	-0.7934	-0.704	0.0894	-0.8464	-0.053	-0.1424	-0.45525	0.33815	0.24875	0.39115	7.36314	0.00242693	0.00833175
Dr.6204.1.A1_at	LOC100330456 /// LOC100330519 /// LOC100330842 /// LOC100535123 /// LOC100535520 /// LOC100536335 /// LOC100536420 /// LOC100538139 /// LOC796866 /// map7d1b /// si:ch211-69i3.3 /// si:dkeyp-13a3.8	ensconsin-like /// ensconsin-like /// ensconsin-like /// ensconsin-like /// uncharacterized LOC100535520 /// uncharacterized LOC100536335 /// uncharacterized LOC100536420 /// uncharacterized LOC100538139 /// ensconsin-like /// microtubule-associated protein 7 dom	-0.5123	-0.378733	0.133567	-0.4028	0.1095	-0.0240667	0.359967	0.872267	0.7387	0.762767	7.3634	0.00242657	0.00833175
Dr.6353.1.A1_at	LOC100536584 /// si:ch211-140m22.7	uncharacterized LOC100536584 /// si:ch211-140m22.7	-1.20867	-0.628533	0.580133	-0.244667	0.964	0.383867	-0.421267	0.7874	0.207267	-0.1766	7.36272	0.00242753	0.00833175
Dr.25329.1.S1_at	tnnc1a	troponin C type 1a (slow)	-0.407867	-0.0157	0.392167	0.3029	0.710767	0.3186	-0.113367	0.2945	-0.0976667	-0.416267	7.36681	0.00242174	0.00833175
Dr.14226.1.S1_at	zgc:175088	zgc:175088	0.336867	0.5157	0.178833	-0.0149333	-0.3518	-0.530633	0.3266	-0.0102667	-0.1891	0.341533	7.35012	0.00244546	0.00838259
Dr.9089.1.S1_at	rp2	retinitis pigmentosa 2 (X-linked recessive)	1.48377	1.41153	-0.0722333	0.9359	-0.547867	-0.475633	0.278633	-1.20513	-1.1329	-0.657267	7.34453	0.00245347	0.00840512
Dr.19506.1.A1_at	med18	mediator of RNA polymerase II transcription, subunit 18 homolog (yeast)	-0.2083	0.2752	0.4835	0.846433	1.05473	0.571233	-0.208567	-0.000266667	-0.483767	-1.055	7.33722	0.00246398	0.00843122
Dr.1370.1.S1_at	psap	prosaposin	0.749067	1.13833	0.389267	1.1067	0.357633	-0.0316333	0.181533	-0.567533	-0.9568	-0.925167	7.33786	0.00246305	0.00843122
Dr.3763.1.S1_at	lima1	LIM domain and actin binding 1	1.00407	1.11323	0.109167	1.42523	0.421167	0.312	0.4176	-0.586467	-0.695633	-1.00763	7.33538	0.00246663	0.00843534
Dr.10209.1.S1_at	apaf1	apoptotic protease activating factor 1	0.0458	0.595767	0.549967	0.417267	0.371467	-0.1785	0.5352	0.4894	-0.0605667	0.117933	7.32949	0.00247515	0.00845953
Dr.3275.1.A1_at	gpd1b	glycerol-3-phosphate dehydrogenase 1b	-0.542133	-1.1057	-0.563567	-0.967267	-0.425133	0.138433	-0.815633	-0.2735	0.290067	0.151633	7.32548	0.00248097	0.00847449
Dr.363.1.A1_at	fam76b	family with sequence similarity 76, member B	0.152733	0.440933	0.2882	0.705633	0.5529	0.2647	0.1294	-0.0233333	-0.311533	-0.576233	7.31773	0.00249226	0.0085031
Dr.983.1.S1_at	paics	phosphoribosylaminoimidazole carboxylase, phosphoribosylaminoimidazole succinocarboxamide synthetase	0.1089	0.295333	0.186433	0.579467	0.470567	0.284133	0.0138667	-0.0950333	-0.281467	-0.5656	7.31816	0.00249163	0.0085031
Dr.7761.1.A1_at	cul1b	cullin 1b	-0.225567	-0.3563	-0.130733	-0.0678667	0.1577	0.288433	-0.6951	-0.469533	-0.3388	-0.627233	7.30804	0.00250646	0.0085365
Dr.14191.1.A1_at	itgb4	integrin, beta 4	-0.2746	0.599167	0.873767	-0.0282333	0.246367	-0.6274	0.136967	0.411567	-0.4622	0.1652	7.30518	0.00251067	0.0085365
Dr.1726.1.A1_at	nol6	nucleolar protein family 6 (RNA-associated)	0.9286	-0.0262667	-0.954867	0.3145	-0.6141	0.340767	-0.0149333	-0.943533	0.0113333	-0.329433	7.30444	0.00251176	0.0085365
Dr.16314.1.S1_at	rrp1	ribosomal RNA processing 1 homolog (S. cerevisiae)	0.1238	-0.9221	-1.0459	-0.329133	-0.452933	0.592967	-0.4215	-0.5453	0.5006	-0.0923667	7.30409	0.00251228	0.0085365
Dr.68.1.A1_at	tubgcp5	tubulin, gamma complex associated protein 5	-0.881833	-0.68	0.201833	-0.602833	0.279	0.0771667	-0.319067	0.562767	0.360933	0.283767	7.30653	0.00250868	0.0085365
Dr.23503.1.A1_at	zgc:162939	zgc:162939	-1.0276	-0.6396	0.388	-0.462967	0.564633	0.176633	-0.654233	0.373367	-0.0146333	-0.191267	7.30901	0.00250504	0.0085365
Dr.7291.1.S1_at	zgc:55794	zgc:55794	-0.1513	-0.00486667	0.146433	-0.201167	-0.0498667	-0.1963	0.381433	0.532733	0.3863	0.5826	7.3041	0.00251226	0.0085365
Dr.14216.1.A1_at	gadd45gip1	growth arrest and DNA-damage-inducible, gamma interacting protein 1	-0.289367	-0.746233	-0.456867	-0.859167	-0.5698	-0.112933	-0.0137667	0.2756	0.732467	0.8454	7.30195	0.00251543	0.00854224
Dr.23376.1.S1_at	pdlim1	PDZ and LIM domain 1 (elfin)	0.160533	1.10118	0.94065	0.985217	0.824683	-0.115967	0.969467	0.808933	-0.131717	-0.01575	7.29959	0.00251892	0.00854911
Dr.297.1.S1_at	LOC100535344 /// ssr3	translocon-associated protein subunit gamma-like /// signal sequence receptor, gamma	0.6539	1.04313	0.389233	0.894233	0.240333	-0.1489	0.1885	-0.4654	-0.854633	-0.705733	7.29301	0.00252868	0.00857265
Dr.25868.1.S1_at	zgc:64133	zgc:64133	-0.255833	-0.434533	-0.1787	-0.387533	-0.1317	0.047	-0.314	-0.0581667	0.120533	0.0735333	7.29293	0.00252879	0.00857265
Dr.26477.1.S1_at	c21orf59	c21orf59 homolog (H. sapiens)	0.0669333	-0.0757333	-0.142667	0.909967	0.843033	0.9857	-0.5309	-0.597833	-0.455167	-1.44087	7.29064	0.00253219	0.0085792
Dr.8723.1.S1_at	txn	thioredoxin	1.36623	1.59603	0.2298	0.863	-0.503233	-0.733033	1.0794	-0.286833	-0.516633	0.2164	7.28254	0.00254427	0.00861512
Dr.22033.1.A1_at	wu:fd07a04	wu:fd07a04	-0.211667	0.1035	0.315167	0.675133	0.8868	0.571633	0.0349	0.246567	-0.0686	-0.640233	7.28032	0.00254759	0.00862138
Dr.12583.1.S1_at	igfbp3	insulin-like growth factor binding protein 3	-1.13807	-0.27415	0.863917	0.465333	1.6034	0.739483	0.273483	1.41155	0.547633	-0.19185	7.27883	0.00254983	0.0086235
Dr.16360.1.A1_at	LOC558079	uncharacterized LOC558079	-1.20277	-0.565633	0.637133	-0.827133	0.375633	-0.2615	-0.239667	0.9631	0.325967	0.587467	7.27793	0.00255118	0.0086235
Dr.8754.1.S1_at	med14	mediator complex subunit 14	0.4448	0.801533	0.356733	0.972133	0.527333	0.1706	0.1626	-0.2822	-0.638933	-0.809533	7.27675	0.00255296	0.00862453
Dr.383.1.A1_at	LOC100332749 /// serbp1	plasminogen activator inhibitor 1 RNA-binding protein-like /// SERPINE1 mRNA binding protein 1	-0.0924667	0.219733	0.3122	0.452133	0.5446	0.2324	-0.129667	-0.0372	-0.3494	-0.5818	7.27474	0.00255597	0.00862973
Dr.5456.1.A1_at	LOC560542	epsin-2-like	0.358667	0.654133	0.295467	0.6872	0.328533	0.0330667	0.124833	-0.233833	-0.5293	-0.562367	7.27151	0.00256083	0.00863614
Dr.7502.1.A1_at	zgc:165344	zgc:165344	-0.663933	-0.693033	-0.0291	-0.659667	0.00426667	0.0333667	0.159567	0.8235	0.8526	0.819233	7.27218	0.00255983	0.00863614
Dr.6114.1.A1_at	pja2	praja ring finger 2	-0.346967	-0.5723	-0.225333	-0.5799	-0.232933	-0.0076	-0.447733	-0.100767	0.124567	0.132167	7.27027	0.00256271	0.00863749
Dr.15726.1.S1_at	nuf2	NUF2, NDC80 kinetochore complex component, homolog	-0.584033	1.08403	1.66807	0.1195	0.703533	-0.964533	1.27643	1.86047	0.1924	1.15693	7.26457	0.00257131	0.00865649
Dr.9501.1.S1_at	rab20	RAB20, member RAS oncogene family	0.840867	0.796933	-0.0439333	0.532067	-0.3088	-0.264867	0.7949	-0.0459667	-0.00203333	0.262833	7.26514	0.00257045	0.00865649
Dr.4764.1.S1_at	akirin2	akirin 2	0.0676667	0.635033	0.567367	1.17657	1.1089	0.541533	0.335233	0.267567	-0.2998	-0.841333	7.24667	0.00259858	0.00874327
Dr.5793.1.S1_at	crnkl1	crooked neck pre-mRNA splicing factor-like 1 (Drosophila)	-0.0306	-0.3063	-0.2757	-0.454233	-0.423633	-0.147933	-0.0456667	-0.0150667	0.260633	0.408567	7.24554	0.00260032	0.00874408
Dr.25850.2.A1_at	zgc:153997	zgc:153997	0.129167	0.110867	-0.0183	0.659767	0.5306	0.5489	0.196567	0.0674	0.0857	-0.4632	7.23831	0.00261143	0.00877638
Dr.8058.1.S1_at	gbas	glioblastoma amplified sequence	-0.794967	-0.455933	0.339033	-0.31025	0.484717	0.145683	0.0586333	0.8536	0.514567	0.368883	7.23465	0.00261707	0.00879028
Dr.15150.1.A1_at	parp3	poly (ADP-ribose) polymerase family, member 3	0.2931	0.708667	0.415567	0.680033	0.386933	-0.0286333	0.4803	0.1872	-0.228367	-0.199733	7.22898	0.00262586	0.00881474
Dr.25581.1.A1_at	LOC572121	similar to XL-INCENP	0.0492	1.69943	1.65023	0.701933	0.652733	-0.9975	1.0082	0.959	-0.691233	0.306267	7.22785	0.00262761	0.00881555
Dr.1496.1.A1_at	apg3l	APG3 autophagy 3-like	0.625167	0.295833	-0.329333	0.161933	-0.463233	-0.1339	0.1134	-0.511767	-0.182433	-0.0485333	7.22469	0.00263251	0.0088267
Dr.20879.1.A1_s_at	psmd1	proteasome (prosome, macropain) 26S subunit, non-ATPase, 1	0.42265	0.1086	-0.31405	-0.257617	-0.680267	-0.366217	0.358083	-0.0645667	0.249483	0.6157	7.22376	0.00263395	0.0088267
Dr.6309.1.A1_at	LOC100332549	box C/D snoRNA protein 1-like	0.708333	0.346167	-0.362167	0.7227	0.0143667	0.376533	-0.0168667	-0.7252	-0.363033	-0.739567	7.21558	0.00264672	0.00886439
Dr.18226.1.A1_at	dhcr7	7-dehydrocholesterol reductase	0.1899	-0.9552	-1.1451	-0.719633	-0.909533	0.235567	0.307567	0.117667	1.26277	1.0272	7.21021	0.00265514	0.00887224
Dr.15595.1.S1_at	LOC100003436	schwannomin-interacting protein 1-like	-0.229033	0.801667	1.0307	0.799433	1.02847	-0.00223333	0.4928	0.721833	-0.308867	-0.306633	7.21261	0.00265138	0.00887224
Dr.4960.1.S1_a_at	mdh1a	malate dehydrogenase 1a, NAD (soluble)	-0.300983	-0.394983	-0.094	-0.0235167	0.277467	0.371467	-0.0344333	0.26655	0.36055	-0.0109167	7.21067	0.00265442	0.00887224
Dr.2490.1.A1_at	wu:fj66a01	wu:fj66a01	-0.8552	-0.658733	0.196467	-0.012	0.8432	0.646733	-0.0970667	0.758133	0.561667	-0.0850667	7.21137	0.00265332	0.00887224
Dr.15234.1.A1_at	psmd5	proteasome (prosome, macropain) 26S subunit, non-ATPase, 5	-0.0504	-0.359967	-0.309567	-0.792167	-0.741767	-0.4322	-0.0978	-0.0474	0.262167	0.694367	7.2069	0.00266036	0.00888458
Dr.26428.1.A1_at	nucks1a	nuclear casein kinase and cyclin-dependent kinase substrate 1a	0.0500667	1.27403	1.22397	0.891067	0.841	-0.382967	0.888233	0.838167	-0.3858	-0.00283333	7.20272	0.00266694	0.0089015
Dr.3280.1.S1_at	dcaf7	ddb1 and cul4 associated factor 7	-0.472567	-0.271333	0.201233	0.184267	0.656833	0.4556	0.0352333	0.5078	0.306567	-0.149033	7.199	0.00267282	0.00891602
Dr.15589.1.S1_at	tomm20b	translocase of outer mitochondrial membrane 20 homolog b (yeast)	-0.47575	0.119233	0.594983	0.484717	0.960467	0.365483	-0.251933	0.223817	-0.371167	-0.73665	7.19554	0.00267831	0.00892922
Dr.19578.1.A1_at	si:ch211-11i5.2	si:ch211-11i5.2	-1.02077	-1.2531	-0.232333	-0.348283	0.672483	0.904817	-0.194267	0.8265	1.05883	0.154017	7.19343	0.00268165	0.00893527
Dr.6437.1.S1_at	ptpn6	protein tyrosine phosphatase, non-receptor type 6	2.18123	2.17787	-0.00336667	1.6926	-0.488633	-0.485267	1.31313	-0.8681	-0.864733	-0.379467	7.1878	0.00269062	0.00896004
Dr.20533.1.A1_at	lrrfip1a	leucine rich repeat (in FLII) interacting protein 1a	0.41055	0.123517	-0.287033	0.379	-0.03155	0.255483	-0.128333	-0.538883	-0.25185	-0.507333	7.17462	0.00271172	0.00902516
Dr.21017.1.S1_at	mhc1uea	major histocompatibility complex class I UEA gene	-0.00653333	0.801233	0.807767	0.933833	0.940367	0.1326	0.4392	0.445733	-0.362033	-0.494633	7.16786	0.00272264	0.00905633
Dr.12545.1.S1_at	si:dkey-177p2.6	si:dkey-177p2.6	-0.311333	0.2196	0.530933	0.849267	1.1606	0.629667	-0.353167	-0.0418333	-0.572767	-1.20243	7.16571	0.0027261	0.00906271
Dr.4188.1.A1_at	rtn1a	reticulon 1a	-0.694483	-0.2563	0.438183	-0.0986833	0.5958	0.157617	-0.229533	0.46495	0.0267667	-0.13085	7.15669	0.00274076	0.00910626
Dr.23449.1.S1_at	abca3	ATP-binding cassette, sub-family A (ABC1), member 3	-0.2819	0.699633	0.981533	0.761267	1.04317	0.0616333	0.4183	0.7002	-0.281333	-0.342967	7.14838	0.00275434	0.00911115
Dr.24850.1.S1_at	agpat3	1-acylglycerol-3-phosphate O-acyltransferase 3	-0.1388	-0.4823	-0.3435	-0.246	-0.1072	0.2363	-0.509933	-0.371133	-0.0276333	-0.263933	7.15334	0.00274622	0.00911115
Dr.4838.1.A1_at	LOC100535242	actin-binding LIM protein 3-like	-2.00413	-1.82627	0.177867	-1.31457	0.689567	0.5117	-0.567433	1.4367	1.25883	0.747133	7.14931	0.0027528	0.00911115
Dr.5461.1.A1_at	LOC402880	uncharacterized LOC402880	-0.284533	-0.266533	0.018	-0.4731	-0.188567	-0.206567	-0.114	0.170533	0.152533	0.3591	7.15231	0.0027479	0.00911115
Dr.20108.1.S1_a_at	qars	glutaminyl-tRNA synthetase	0.640417	-0.22305	-0.863467	-0.16335	-0.803767	0.0597	0.14935	-0.491067	0.3724	0.3127	7.14899	0.00275334	0.00911115
Dr.9424.1.S1_at	rnf7	ring finger protein 7	-0.7132	-0.774633	-0.0614333	-0.7825	-0.0693	-0.00786667	-0.407333	0.305867	0.3673	0.375167	7.14815	0.00275472	0.00911115
Dr.2705.1.A1_at	swap70b	SWAP switching B-cell complex subunit 70b	0.797733	0.8783	0.0805667	0.6325	-0.165233	-0.2458	0.0502333	-0.7475	-0.828067	-0.582267	7.14958	0.00275236	0.00911115
Dr.12594.1.S1_at	xbp1	X-box binding protein 1	0.4076	0.4196	0.012	0.7296	0.322	0.31	0.0524	-0.3552	-0.3672	-0.6772	7.15405	0.00274506	0.00911115
Dr.20576.2.S1_a_at	atp5a1	ATP synthase, H+ transporting, mitochondrial F1 complex, alpha subunit 1, cardiac muscle	-0.177	-0.293067	-0.116067	-0.4674	-0.2904	-0.174333	-0.0345667	0.142433	0.2585	0.432833	7.14541	0.00275921	0.00911681
Dr.13772.1.A1_at	LOC100334443	zinc finger protein 36, C3H1 type-like 1-like	0.163567	0.895167	0.7316	0.396367	0.2328	-0.4988	0.0054	-0.158167	-0.889767	-0.390967	7.1452	0.00275955	0.00911681
Dr.11476.1.A1_at	atxn7l2b	ataxin 7-like 2b	-0.7836	-0.802967	-0.0193667	-0.587	0.1966	0.215967	-0.260967	0.522633	0.542	0.326033	7.13726	0.00277262	0.00914965
Dr.11010.1.S1_at	zgc:64003	zgc:64003	3.3596	4.02727	0.667667	3.95527	0.595667	-0.072	1.1007	-2.2589	-2.92657	-2.85457	7.13796	0.00277147	0.00914965
Dr.9013.1.A1_at	zgc:77713	zgc:77713	-0.400667	0.0561	0.456767	0.3289	0.729567	0.2728	-0.1654	0.235267	-0.2215	-0.4943	7.13585	0.00277494	0.00915214
Dr.3082.1.A1_at	cdc42bpb	CDC42 binding protein kinase beta (DMPK-like)	-1.01463	0.154133	1.16877	0.729133	1.74377	0.575	-0.173767	0.840867	-0.3279	-0.9029	7.1332	0.00277933	0.00916143
Dr.14688.1.S1_at	ppt1	palmitoyl-protein thioesterase 1 (ceroid-lipofuscinosis, neuronal 1, infantile)	0.1253	0.584667	0.459367	0.131267	0.00596667	-0.4534	0.4334	0.3081	-0.151267	0.302133	7.13158	0.00278201	0.00916509
Dr.2349.1.A1_at	znf598	zinc finger protein 598	-0.5496	-0.5644	-0.0148	-0.0107	0.5389	0.5537	-0.815	-0.2654	-0.2506	-0.8043	7.11861	0.00280361	0.00923105
Dr.14991.1.A1_at	iah1	isoamyl acetate-hydrolyzing esterase 1 homolog (S. cerevisiae)	0.141033	-0.0121667	-0.1532	-0.637867	-0.7789	-0.6257	-0.0548	-0.195833	-0.0426333	0.583067	7.11729	0.00280581	0.00923309
Dr.14615.1.A1_at	rgs17	regulator of G-protein signaling 17	-1.2539	-1.29103	-0.0371333	-0.437467	0.816433	0.853567	-0.556633	0.697267	0.7344	-0.119167	7.10878	0.00282009	0.00927486
Dr.20639.1.S1_at	kdelc1	KDEL (Lys-Asp-Glu-Leu) containing 1	-0.3791	-0.831967	-0.452867	-1.20247	-0.823367	-0.3705	-0.197933	0.181167	0.634033	1.00453	7.10669	0.00282362	0.00928124
Dr.6923.1.S1_at	cap1	Cap1 CAP, adenylate cyclase-associated protein 1	0.954967	1.20603	0.251067	0.195167	-0.7598	-1.01087	0.651	-0.303967	-0.555033	0.455833	7.1026	0.00283051	0.00929343
Dr.9347.1.S1_at	fam208b	family with sequence similarity 208, member B	-1.0499	-0.516	0.5339	0.822167	1.87207	1.33817	-0.331	0.7189	0.185	-1.15317	7.10286	0.00283008	0.00929343
Dr.19947.1.S1_at	lmbr1l	limb region 1 like	-1.5371	-1.39	0.1471	-0.276633	1.26047	1.11337	0.0279667	1.56507	1.41797	0.3046	7.09742	0.00283928	0.00930132
Dr.5522.1.S1_at	nolc1	nucleolar and coiled-body phosphoprotein 1	1.17657	0.700533	-0.476033	1.25643	0.0798667	0.5559	0.722133	-0.454433	0.0216	-0.5343	7.09743	0.00283927	0.00930132
Dr.4179.1.S1_at	ptp4a1	protein tyrosine phosphatase type IVA, member 1	0.420233	0.0544	-0.365833	-0.339333	-0.759567	-0.393733	0.212633	-0.2076	0.158233	0.551967	7.09847	0.00283751	0.00930132
Dr.565.1.S1_at	spon1b	spondin 1b	-0.721167	0.426333	1.1475	0.870167	1.59133	0.443833	0.406567	1.12773	-0.0197667	-0.4636	7.09754	0.00283908	0.00930132
Dr.768.1.A1_at	emc1	ER membrane protein complex subunit 1	0.7676	0.633467	-0.134133	0.214267	-0.553333	-0.4192	0.7125	-0.0551	0.0790333	0.498233	7.0918	0.00284885	0.00931704
Dr.8617.1.A1_at	hapln1b	hyaluronan and proteoglycan link protein 1b	-0.4071	0.321067	0.728167	0.366567	0.773667	0.0455	0.416	0.8231	0.0949333	0.0494333	7.09209	0.00284834	0.00931704
Dr.11341.1.S1_at	wu:fq41a10	wu:fq41a10	-0.53475	-0.664733	-0.129983	-0.8436	-0.30885	-0.178867	-0.592167	-0.0574167	0.0725667	0.251433	7.09179	0.00284887	0.00931704
Dr.2273.1.S1_at	naa10	N(alpha)-acetyltransferase 10, NatA catalytic subunit	0.1002	-0.0271333	-0.127333	-0.205733	-0.305933	-0.1786	-0.507667	-0.607867	-0.480533	-0.301933	7.08823	0.00285494	0.00933166
Dr.25223.1.A1_at	prrc2c	proline-rich coiled-coil 2C	0.454733	0.907167	0.452433	1.49533	1.0406	0.588167	0.3494	-0.105333	-0.557767	-1.14593	7.08639	0.00285807	0.00933669
Dr.15872.1.A1_at	zgc:153725	zgc:153725	-0.0449333	0.530567	0.5755	0.662367	0.7073	0.1318	0.345133	0.390067	-0.185433	-0.317233	7.07989	0.00286921	0.00936782
Dr.12425.2.S1_a_at	zgc:92066	zgc:92066	0.956233	0.959267	0.00303333	0.818767	-0.137467	-0.1405	0.125367	-0.830867	-0.8339	-0.6934	7.07666	0.00287477	0.00938073
Dr.1920.1.S1_at	derl1	Der1-like domain family, member 1	0.462633	0.3812	-0.0814333	0.183967	-0.278667	-0.197233	0.0071	-0.455533	-0.3741	-0.176867	7.06896	0.00288804	0.00941352
Dr.5605.4.S1_at	hmgn2	high-mobility group nucleosomal binding domain 2	0.0791333	0.972	0.892867	0.8506	0.771467	-0.1214	0.687667	0.608533	-0.284333	-0.162933	7.06956	0.002887	0.00941352
Dr.13050.1.S1_at	phlda2	pleckstrin homology-like domain, family A, member 2	-0.435633	-0.2632	0.172433	0.2717	0.707333	0.5349	0.0236333	0.459267	0.286833	-0.248067	7.06703	0.00289138	0.00941916
Dr.6391.1.S1_at	canx	calnexin	0.710767	0.685067	-0.0257	0.373333	-0.337433	-0.311733	0.238767	-0.472	-0.4463	-0.134567	7.06311	0.00289818	0.00942555
Dr.14994.1.A1_at	mapk14b	mitogen-activated protein kinase 14b	-0.0236	0.434467	0.458067	0.546467	0.570067	0.112	-0.0142	0.0094	-0.448667	-0.560667	7.06463	0.00289554	0.00942555
Dr.1291.1.S1_at	sumo3a	SMT3 suppressor of mif two 3 homolog 3a	-0.0597333	0.8384	0.898133	1.05727	1.117	0.218867	0.679467	0.7392	-0.158933	-0.3778	7.06346	0.00289757	0.00942555
Dr.3785.1.S1_at	ost4	oligosaccharyltransferase 4 homolog (S. cerevisiae)	0.6797	0.6087	-0.071	0.337467	-0.342233	-0.271233	0.291767	-0.387933	-0.316933	-0.0457	7.06026	0.00290314	0.0094364
Dr.18449.1.S1_at	zgc:63942	zgc:63942	-0.647	-0.6667	-0.0197	-0.107467	0.539533	0.559233	-0.306667	0.340333	0.360033	-0.1992	7.05757	0.00290782	0.00944636
Dr.7573.1.A1_at	larp1b	La ribonucleoprotein domain family, member 1B	0.454533	0.917833	0.4633	0.957133	0.5026	0.0393	0.454167	-0.000366667	-0.463667	-0.502967	7.05632	0.00291001	0.00944822
Dr.5132.1.A1_at	LOC100537443	disks large homolog 5-like	-0.877333	-0.1249	0.752433	-0.0568667	0.820467	0.0680333	0.147433	1.02477	0.272333	0.2043	7.05518	0.002912	0.00944944
Dr.8373.1.S1_at	synj2bp	synaptojanin 2 binding protein	0.0743667	0.257767	0.1834	0.719633	0.645267	0.461867	-0.0189667	-0.0933333	-0.276733	-0.7386	7.05054	0.00292011	0.0094705
Dr.18406.1.A1_at	LOC558088	similar to Carnitine O-palmitoyltransferase I, mitochondrial liver isoform (CPT I) (CPTI-L) (Carnitine palmitoyltransferase 1A)	0.3335	0.453233	0.119733	0.7955	0.462	0.342267	-0.158333	-0.491833	-0.611567	-0.953833	7.04803	0.00292451	0.00947951
Dr.22955.1.A1_at	rilpl1	Rab interacting lysosomal protein-like 1	-0.2245	-0.599967	-0.375467	-0.3853	-0.1608	0.214667	-0.108967	0.115533	0.491	0.276333	7.0444	0.00293089	0.0094949
Dr.14186.1.S1_at	si:ch211-214p16.1	si:ch211-214p16.1	0.621667	0.744	0.122333	1.22127	0.5996	0.477267	0.1775	-0.444167	-0.5665	-1.04377	7.04221	0.00293475	0.00950214
Dr.13657.1.A1_at	ddx3	DEAD (Asp-Glu-Ala-Asp) box polypeptide 3	-0.62505	-0.16185	0.4632	0.131417	0.756467	0.293267	-0.175717	0.449333	-0.0138667	-0.307133	7.04068	0.00293743	0.00950556
Dr.15516.1.S1_at	stx8	syntaxin 8	-0.818267	-1.09763	-0.279367	-0.843833	-0.0255667	0.2538	-0.727467	0.0908	0.370167	0.116367	7.03686	0.00294419	0.00952214
Dr.1755.1.A1_at	rad54l2	RAD54-like 2 (S. cerevisiae)	-0.8707	-0.153633	0.717067	0.0598667	0.930567	0.2135	-0.378733	0.491967	-0.2251	-0.4386	7.03148	0.00295372	0.00954769
Dr.11749.1.A1_at	btbd6a	BTB (POZ) domain containing 6a	-0.360567	0.3788	0.739367	0.623433	0.984	0.244633	-0.294767	0.0658	-0.673567	-0.9182	7.02456	0.00296604	0.00955864
Dr.17933.1.S1_at	calm3b	calmodulin 3b (phosphorylase kinase, delta)	0.7928	1.0356	0.2428	0.8245	0.0317	-0.2111	0.735033	-0.0577667	-0.300567	-0.0894667	7.02444	0.00296625	0.00955864
Dr.9142.1.S1_at	myh10	myosin, heavy polypeptide 10, non-muscle	-0.111067	0.362033	0.4731	0.0942667	0.205333	-0.267767	0.516467	0.627533	0.154433	0.4222	7.02565	0.00296408	0.00955864
Dr.8945.1.A1_at	rit1	Ras-like without CAAX 1	0.117667	0.272333	0.154667	-0.234833	-0.3525	-0.507167	0.0239667	-0.0937	-0.248367	0.2588	7.02406	0.00296693	0.00955864
Dr.12134.3.S1_x_at	wdr90	WD repeat domain 90	-0.454	-0.497	-0.043	-0.624633	-0.170633	-0.127633	-0.0124667	0.441533	0.484533	0.612167	7.02648	0.00296262	0.00955864
Dr.1259.1.A1_at	wu:fa98e11	wu:fa98e11	0.9763	0.809933	-0.166367	0.849367	-0.126933	0.0394333	0.5573	-0.419	-0.252633	-0.292067	7.02579	0.00296384	0.00955864
Dr.20530.1.A1_at	LOC100333906 /// ppp1r37	leucine-rich repeat-containing protein 68-like /// protein phosphatase 1, regulatory subunit 37	-0.904317	-0.748483	0.155833	-0.564017	0.3403	0.184467	-0.312117	0.5922	0.436367	0.2519	7.01575	0.00298179	0.00960124
Dr.7392.1.S1_at	scrn3	secernin 3	0.110233	0.366733	0.2565	0.681833	0.5716	0.3151	0.0472667	-0.0629667	-0.319467	-0.634567	7.01217	0.00298823	0.00961665
Dr.25639.1.A1_at	lonrf1l	LON peptidase N-terminal domain and ring finger 1, like	-0.496867	0.0644667	0.561333	-0.0939667	0.4029	-0.158433	0.435833	0.9327	0.371367	0.5298	7.00999	0.00299214	0.00962396
Dr.959.2.S1_at	btf3	basic transcription factor 3	-0.281233	0.344133	0.625367	0.509167	0.7904	0.165033	-0.0434333	0.2378	-0.387567	-0.5526	7.00888	0.00299416	0.00962513
Dr.10904.1.S1_a_at	add3a	adducin 3 (gamma) a	-0.439167	-0.0379778	0.401189	0.0638222	0.502989	0.1018	-0.390711	0.0484556	-0.352733	-0.454533	7.00473	0.00300165	0.0096386
Dr.12481.1.S1_at	LOC100537763	uncharacterized LOC100537763	-1.12717	-1.0812	0.0459667	-0.686133	0.441033	0.395067	-0.509967	0.6172	0.571233	0.176167	7.00552	0.00300021	0.0096386
Dr.7434.1.A1_at	ndufb4	NADH dehydrogenase (ubiquinone) 1 beta subcomplex, 4	-0.492067	-0.744	-0.251933	-0.5774	-0.0853333	0.1666	-0.243367	0.2487	0.500633	0.334033	7.00334	0.00300416	0.00964136
Dr.25714.1.A1_at	ctssb.2	cathepsin S, b.2	0.32785	2.2503	1.92245	1.03475	0.7069	-1.21555	1.17978	0.851933	-1.07052	0.145033	7.00226	0.00300611	0.00964232
Dr.16630.1.S1_at	gabpb2a	GA repeat binding protein, beta 2a	0.0843	-0.0514833	-0.135783	0.546533	0.462233	0.598017	-0.13095	-0.21525	-0.0794667	-0.677483	6.99382	0.00302145	0.00968089
Dr.5578.2.S1_a_at	odc1	ornithine decarboxylase 1	1.881	2.04083	0.159833	2.07107	0.190067	0.0302333	1.4676	-0.4134	-0.573233	-0.603467	6.99432	0.00302053	0.00968089
Dr.17582.1.A1_at	zgc:152916	zgc:152916	-0.339067	-1.00397	-0.6649	-1.11013	-0.771067	-0.106167	-0.0634	0.275667	0.940567	1.04673	6.98326	0.00304075	0.00973739
Dr.26392.1.A1_at	sdc4	syndecan 4	0.8314	0.7666	-0.0648	0.437533	-0.393867	-0.329067	0.377517	-0.453883	-0.389083	-0.0600167	6.98149	0.003044	0.00974247
Dr.1691.7.S1_at	LOC100334215	predicted protein-like	-0.3967	0.8132	1.2099	0.0429667	0.439667	-0.770233	-0.494967	-0.0982667	-1.30817	-0.537933	6.97634	0.00305349	0.00976749
Dr.26442.1.S1_at	polr2gl	polymerase (RNA) II (DNA directed) polypeptide G-like	0.301433	0.211233	-0.0902	0.588867	0.287433	0.377633	-0.3405	-0.641933	-0.551733	-0.929367	6.97379	0.00305819	0.00977717
Dr.4036.1.A1_at	plaa	phospholipase A2-activating protein	0.453267	0.0469333	-0.406333	-0.202733	-0.656	-0.249667	0.4877	0.0344333	0.440767	0.690433	6.9703	0.00306464	0.00978709
Dr.18313.1.S1_at	zgc:173742	zgc:173742	-1.52813	-1.6543	-0.126167	-0.812967	0.715167	0.841333	-0.5861	0.942033	1.0682	0.226867	6.97052	0.00306423	0.00978709
Dr.4841.1.S1_at	srrt	serrate RNA effector molecule homolog (Arabidopsis)	-0.122833	0.0607667	0.1836	0.3654	0.488233	0.304633	0.404233	0.527067	0.343467	0.0388333	6.96715	0.00307047	0.00980035
Dr.23315.2.A1_at	wu:fk81d06	wu:fk81d06	0.705933	0.955167	0.249233	1.28633	0.5804	0.331167	0.501067	-0.204867	-0.4541	-0.785267	6.96127	0.00308143	0.00982993
Dr.8251.1.A1_at	gmps	guanine monphosphate synthetase	0.907067	0.921567	0.0145	1.18263	0.275567	0.261067	0.236067	-0.671	-0.6855	-0.946567	6.95962	0.00308449	0.00983433
Dr.20157.1.S1_at	cpsf3l	cleavage and polyadenylation specific factor 3-like	-0.239933	-0.368833	-0.1289	-0.4054	-0.165467	-0.0365667	0.0143667	0.2543	0.3832	0.419767	6.95657	0.0030902	0.00984715
Dr.24225.1.S1_at	hnrpkl	heterogeneous nuclear ribonucleoprotein K, like	0.402333	0.901	0.498667	0.674233	0.2719	-0.226767	0.0131333	-0.3892	-0.887867	-0.6611	6.95329	0.00309632	0.00985948
Dr.23229.1.S1_at	si:ch211-232m8.6	si:ch211-232m8.6	0.0763	-0.5566	-0.6329	-0.501233	-0.577533	0.0553667	-0.249433	-0.325733	0.307167	0.2518	6.9527	0.00309744	0.00985948
Dr.12657.1.A1_at	tada2a	transcriptional adaptor 2A	-0.2524	-0.3272	-0.0748	-0.8916	-0.6392	-0.5644	-0.114833	0.137567	0.212367	0.776767	6.94907	0.00310425	0.00987578
Dr.4703.1.S2_at	ephb2b /// LOC100536090	eph receptor B2b /// targeting protein for Xklp2-B-like	-0.597467	1.18907	1.78653	-0.528067	0.0694	-1.71713	1.19807	1.79553	0.009	1.72613	6.93921	0.00312284	0.0099295
Dr.9805.1.S1_at	mrpl12	mitochondrial ribosomal protein L12	-0.150633	-0.886667	-0.736033	-0.6156	-0.464967	0.271067	-0.1145	0.0361333	0.772167	0.5011	6.93433	0.00313209	0.00995352
Dr.21734.1.A1_at	caly	calcyon neuron-specific vesicular protein	0.1839	1.16793	0.984033	1.07713	0.893233	-0.0908	-0.0865333	-0.270433	-1.25447	-1.16367	6.92608	0.00314779	0.00997519
Dr.13169.1.S1_at	dstyk	dual serine/threonine and tyrosine protein kinase	-0.3027	0.191833	0.494533	0.331133	0.633833	0.1393	0.184233	0.486933	-0.0076	-0.1469	6.92536	0.00314916	0.00997519
Dr.1118.1.A1_at	gfod2	glucose-fructose oxidoreductase domain containing 2	0.1468	-0.6436	-0.7904	-0.506067	-0.652867	0.137533	-0.665667	-0.812467	-0.0220667	-0.1596	6.92663	0.00314674	0.00997519
Dr.4738.1.A1_at	LOC100536402	uncharacterized LOC100536402	-1.21043	-0.4599	0.750533	0.649567	1.86	1.10947	-0.1526	1.05783	0.3073	-0.802167	6.92731	0.00314544	0.00997519
Dr.7341.1.A1_at	psmb2	proteasome (prosome, macropain) subunit, beta type, 2	0.485367	0.127433	-0.357933	-0.199233	-0.6846	-0.326667	-0.0190333	-0.5044	-0.146467	0.1802	6.92844	0.0031433	0.00997519
Dr.16193.1.S1_at	si:rp71-57j15.4	si:rp71-57j15.4	-1.5184	-1.2669	0.2515	-0.996933	0.521467	0.269967	-0.434867	1.08353	0.832033	0.562067	6.92656	0.00314688	0.00997519
Dr.16436.1.A1_at	zgc:63566	zgc:63566	-0.5791	-0.592267	-0.0131667	-0.251567	0.327533	0.3407	-0.311033	0.268067	0.281233	-0.0594667	6.92231	0.003155	0.00998827
Dr.1697.1.A1_at	parp12b	poly (ADP-ribose) polymerase family, member 12b	0.413467	0.405133	-0.00833333	0.5948	0.181333	0.189667	0.154867	-0.2586	-0.250267	-0.439933	6.9181	0.00316307	0.010003
Dr.23207.1.A1_at	zgc:92474	zgc:92474	1.2361	2.00207	0.765967	1.67673	0.440633	-0.325333	1.45243	0.216333	-0.549633	-0.2243	6.91842	0.00316246	0.010003
Dr.20020.1.S1_at	smc1al	structural maintenance of chromosomes 1A, like	-0.539283	-0.45835	0.0809333	-0.604325	-0.0650417	-0.145975	-0.210033	0.32925	0.248317	0.394292	6.90822	0.00318211	0.0100577
Dr.2833.1.A1_at	si:ch211-69g19.2	si:ch211-69g19.2	-0.9734	1.76577	2.73917	0.276633	1.25003	-1.48913	1.218	2.1914	-0.547767	0.941367	6.90596	0.00318649	0.0100661
Dr.16456.1.S1_at	mtmr6	myotubularin related protein 6	0.7336	0.466233	-0.267367	0.1972	-0.5364	-0.269033	0.142933	-0.590667	-0.3233	-0.0542667	6.9035	0.00319125	0.0100703
Dr.24763.1.S1_at	wu:fb18c02	wu:fb18c02	0.0172667	1.07983	1.06257	0.960567	0.9433	-0.119267	0.793433	0.776167	-0.2864	-0.167133	6.90419	0.00318991	0.0100703
Dr.4369.1.A1_at	bada	BCL2-antagonist of cell death a	-0.283633	-0.237933	0.0457	-0.5657	-0.282067	-0.327767	0.547567	0.8312	0.7855	1.11327	6.89538	0.00320705	0.0101092
Dr.15106.2.A1_at	eri1	exoribonuclease 1	-0.522267	-0.828433	-0.306167	-0.7228	-0.200533	0.105633	-0.730967	-0.2087	0.0974667	-0.00816667	6.89545	0.0032069	0.0101092
Dr.14922.1.A1_at	abhd4	abhydrolase domain containing 4	0.2386	0.0115333	-0.227067	-0.444467	-0.683067	-0.456	0.0218333	-0.216767	0.0103	0.4663	6.89169	0.00321426	0.0101222
Dr.24916.2.S1_at	dcun1d5 /// zgc:110460	DCN1, defective in cullin neddylation 1, domain containing 5 (S. cerevisiae) /// zgc:110460	-0.324067	-0.5458	-0.221733	-0.4962	-0.172133	0.0496	-0.1149	0.209167	0.4309	0.3813	6.8915	0.00321463	0.0101222
Dr.15875.1.S1_at	LOC100332034	NADH dehydrogenase [ubiquinone] 1 beta subcomplex subunit 3-like	-0.438333	-0.672067	-0.233733	-0.594167	-0.155833	0.0779	-0.361733	0.0766	0.310333	0.232433	6.88902	0.00321948	0.010132
Dr.23525.1.A1_at	mbd2	methyl-CpG binding domain protein 2	1.36357	0.795233	-0.568333	0.6678	-0.695767	-0.127433	0.0319667	-1.3316	-0.763267	-0.635833	6.88805	0.00322137	0.010132
Dr.6496.2.A1_at	rrn3	RRN3 RNA polymerase I transcription factor homolog (S. cerevisiae)	0.0495333	-0.753567	-0.8031	-0.3196	-0.369133	0.433967	-0.386233	-0.435767	0.367333	-0.0666333	6.88636	0.00322469	0.010132
Dr.3108.1.A1_at	tmcc3	transmembrane and coiled-coil domain family 3	0.476833	0.582033	0.1052	0.651033	0.1742	0.069	0.416933	-0.0599	-0.1651	-0.2341	6.88675	0.00322393	0.010132
Dr.4572.1.S1_at	thbs4b	thrombospondin 4b	-1.19493	1.98943	3.18437	1.13147	2.3264	-0.857967	1.6795	2.87443	-0.309933	0.548033	6.88471	0.00322794	0.0101338
Dr.11457.1.S1_at	zbtb16a	zinc finger and BTB domain containing 16a	-1.88997	-1.33363	0.556333	-0.9367	0.953267	0.396933	-0.7051	1.18487	0.628533	0.2316	6.8843	0.00322874	0.0101338
Dr.16219.1.A1_at	fbxo8	F-box protein 8	-0.388433	-0.3936	-0.00516667	-0.272567	0.115867	0.121033	-0.513433	-0.125	-0.119833	-0.240867	6.88241	0.00323247	0.010135
Dr.13300.1.S1_at	pam16	presequence translocase-associated motor 16 homolog (S. cerevisiae)	-0.378267	-0.667033	-0.288767	-0.0816	0.296667	0.585433	-0.4294	-0.0511333	0.237633	-0.3478	6.88235	0.00323259	0.010135
Dr.22005.1.A1_at	wu:fd02e05	wu:fd02e05	-1.0421	-1.27073	-0.228633	-0.913867	0.128233	0.356867	0.444733	1.48683	1.71547	1.3586	6.8769	0.00324334	0.0101633
Dr.18349.1.A1_at	asah1b	N-acylsphingosine amidohydrolase (acid ceramidase) 1b	0.734367	1.4446	0.710233	0.585233	-0.149133	-0.859367	0.533367	-0.201	-0.911233	-0.0518667	6.87111	0.0032548	0.0101937
Dr.3983.1.A1_at	tmem38a	transmembrane protein 38A	-0.6796	-1.0756	-0.396	-0.7346	-0.055	0.341	0.0157333	0.695333	1.09133	0.750333	6.86648	0.00326399	0.010217
Dr.855.1.A1_at	wu:fa56a09	wu:fa56a09	0.1222	0.593833	0.471633	0.777133	0.654933	0.1833	0.454633	0.332433	-0.1392	-0.3225	6.86482	0.00326731	0.0102219
Dr.255.1.A1_at	smc5	structural maintenance of chromosomes 5	-0.0907667	0.0158667	0.106633	-0.824433	-0.733667	-0.8403	-0.351367	-0.2606	-0.367233	0.473067	6.86261	0.00327171	0.0102302
Dr.17669.1.S1_at	tma16	translation machinery associated 16 homolog (S. cerevisiae)	0.399533	-0.1173	-0.516833	0.00846667	-0.391067	0.125767	-0.3834	-0.782933	-0.2661	-0.391867	6.85765	0.00328162	0.0102557
Dr.3153.1.A1_at	marcksa	myristoylated alanine rich protein kinase C substrate a	0.0523667	2.8277	2.77533	1.6219	1.56953	-1.2058	1.30663	1.25427	-1.52107	-0.315267	6.85214	0.00329268	0.0102831
Dr.4810.1.A1_at	ube2e2	ubiquitin-conjugating enzyme E2E 2	-0.1669	0.537033	0.703933	0.616467	0.783367	0.0794333	0.2651	0.432	-0.271933	-0.351367	6.85154	0.00329389	0.0102831
Dr.6559.1.A1_at	zc3h7b	zinc finger CCCH-type containing 7B	0.327767	0.6242	0.296433	0.732533	0.404767	0.108333	0.366067	0.0383	-0.258133	-0.366467	6.84391	0.00330927	0.0103256
Dr.2900.1.A1_at	ift88	intraflagellar transport 88 homolog	-0.395967	-0.9734	-0.577433	-0.932533	-0.536567	0.0408667	-0.0593667	0.3366	0.914033	0.873167	6.84031	0.00331657	0.0103428
Dr.18693.1.S1_at	mpped2	metallophosphoesterase domain containing 2	0.421933	-0.248967	-0.6709	-0.393433	-0.815367	-0.144467	-0.3908	-0.812733	-0.141833	0.00263333	6.83817	0.00332091	0.0103508
Dr.1483.1.S1_at	agfg1a	ArfGAP with FG repeats 1a	0.289933	0.3754	0.0854667	0.5056	0.215667	0.1302	-0.0575	-0.347433	-0.4329	-0.5631	6.83477	0.00332782	0.0103668
Dr.26417.1.A1_at	hadhab	hydroxyacyl-Coenzyme A dehydrogenase/3-ketoacyl-Coenzyme A thiolase/enoyl-Coenzyme A hydratase, alpha subunit b	-0.2693	-0.5517	-0.2824	-0.331033	-0.0617333	0.220667	-0.3544	-0.0851	0.1973	-0.0233667	6.83129	0.00333492	0.0103834
Dr.3740.1.A1_at	slc7a3	solute carrier family 7 (cationic amino acid transporter, y+ system), member 3	1.46927	1.89183	0.422567	1.33007	-0.1392	-0.561767	1.02157	-0.4477	-0.870267	-0.3085	6.82339	0.00335107	0.0104281
Dr.11322.1.S1_at	arl4ab	ADP-ribosylation factor-like 4ab	-0.444633	0.232267	0.6769	0.763867	1.2085	0.5316	-0.1854	0.259233	-0.417667	-0.949267	6.81994	0.00335815	0.0104432
Dr.3349.1.S1_at	ufd1l	ubiquitin fusion degradation 1-like	0.0133	-0.443733	-0.457033	-0.608667	-0.621967	-0.164933	-0.212433	-0.225733	0.2313	0.396233	6.81886	0.00336039	0.0104432
Dr.15765.1.A1_a_at	zgc:162590	zgc:162590	-0.135133	-0.824733	-0.6896	-0.817633	-0.6825	0.0071	-0.488967	-0.353833	0.335767	0.328667	6.81842	0.00336128	0.0104432
Dr.7323.1.A1_at	im:7137597	im:7137597	-0.455667	-0.977533	-0.521867	-1.01233	-0.556667	-0.0348	-0.4038	0.0518667	0.573733	0.608533	6.81542	0.00336748	0.0104569
Dr.4257.1.A1_at	efhd2	EF-hand domain family, member D2	1.84393	1.24207	-0.601867	0.9087	-0.935233	-0.333367	0.858	-0.985933	-0.384067	-0.0507	6.81348	0.00337147	0.0104637
Dr.6399.1.S1_at	sufu	suppressor of fused homolog (Drosophila)	-0.975367	-0.2078	0.767567	0.2908	1.26617	0.4986	-0.1645	0.810867	0.0433	-0.4553	6.81016	0.00337835	0.0104795
Dr.3459.1.S1_at	cd63	Cd63 antigen	0.650567	0.406167	-0.2444	0.216933	-0.433633	-0.189233	0.128633	-0.521933	-0.277533	-0.0883	6.79778	0.0034041	0.0105538
Dr.3272.1.S1_at	arl6ip5a	ADP-ribosylation factor-like 6 interacting protein 5a	0.9273	0.3949	-0.5324	0.259533	-0.667767	-0.135367	-0.0819333	-1.00923	-0.476833	-0.341467	6.79182	0.00341656	0.0105868
Dr.20838.1.A1_at	LOC100536486 /// pde9a	high affinity cGMP-specific 3',5'-cyclic phosphodiesterase 9A-like /// phosphodiesterase 9A	-0.319133	-0.819133	-0.5	-0.1913	0.127833	0.627833	0.710133	1.02927	1.52927	0.901433	6.79047	0.0034194	0.01059
Dr.25633.1.S1_at	sh2d3ca	SH2 domain containing 3Ca	0.374067	0.8633	0.489233	1.01997	0.6459	0.156667	0.243133	-0.130933	-0.620167	-0.776833	6.78777	0.00342508	0.010602
Dr.6575.1.S1_at	cebpb	CCAAT/enhancer binding protein (C/EBP), beta	2.01813	2.12803	0.1099	1.4479	-0.570233	-0.680133	0.471633	-1.5465	-1.6564	-0.976267	6.78276	0.00343564	0.0106176
Dr.11550.1.A1_at	dnajb12a	DnaJ (Hsp40) homolog, subfamily B, member 12a	0.599833	0.338833	-0.261	0.6048	0.00496667	0.265967	0.0576333	-0.5422	-0.2812	-0.547167	6.77944	0.00344265	0.0106176
Dr.11824.1.S1_at	eif4a1b	eukaryotic translation initiation factor 4A, isoform 1B	-0.2493	0.387633	0.636933	0.373733	0.623033	-0.0139	0.0137333	0.263033	-0.3739	-0.36	6.78118	0.00343897	0.0106176
Dr.633.1.S1_at	rpl13a	ribosomal protein L13a	-0.212733	-0.323167	-0.110433	-0.501767	-0.289033	-0.1786	-0.185333	0.0274	0.137833	0.316433	6.78011	0.00344124	0.0106176
Dr.14652.1.A1_at	ube2kb	ubiquitin-conjugating enzyme E2Kb (UBC1 homolog, yeast)	0.1246	0.1512	0.0266	0.399067	0.274467	0.247867	-0.1694	-0.294	-0.3206	-0.568467	6.7837	0.00343365	0.0106176
Dr.12565.1.A1_at	wu:fa12e08	wu:fa12e08	0.793067	0.724533	-0.0685333	0.2778	-0.515267	-0.446733	0.2652	-0.527867	-0.459333	-0.0126	6.77935	0.00344285	0.0106176
Dr.11637.1.A1_at	wu:fc06h10	wu:fc06h10	-0.4118	-0.0118667	0.399933	0.105633	0.517433	0.1175	0.103033	0.514833	0.1149	-0.0026	6.78124	0.00343884	0.0106176
Dr.4718.1.S1_at	nup50	nucleoporin 50	0.680767	0.651233	-0.0295333	0.970933	0.290167	0.3197	0.325733	-0.355033	-0.3255	-0.6452	6.77633	0.00344923	0.0106316
Dr.5477.1.S1_at	ptmaa	prothymosin, alpha a	0.1322	0.609667	0.477467	0.649167	0.516967	0.0395	0.378067	0.245867	-0.2316	-0.2711	6.77045	0.00346173	0.0106645
Dr.16124.1.S1_at	gnl2 /// LOC100536859	guanine nucleotide binding protein-like 2 (nucleolar) /// nucleolar GTP-binding protein 2-like	-0.0355667	0.475133	0.5107	1.09107	1.12663	0.615933	-0.207833	-0.172267	-0.682967	-1.2989	6.76617	0.00347086	0.0106814
Dr.15089.1.S1_at	rem1	rad and gem related GTP binding protein 1	-0.649533	-0.710967	-0.0614333	-0.161733	0.4878	0.549233	-0.145567	0.503967	0.5654	0.0161667	6.76664	0.00346986	0.0106814
Dr.11635.1.A1_at	cox15	COX15 homolog, cytochrome c oxidase assembly protein (yeast)	-0.0302667	-0.0951667	-0.0649	-0.698233	-0.667967	-0.603067	0.680967	0.711233	0.776133	1.3792	6.76166	0.00348052	0.010703
Dr.12625.1.S1_at	irx5a	iroquois homeobox protein 5a	-0.401367	-0.718333	-0.316967	-0.360767	0.0406	0.357567	-0.5511	-0.149733	0.167233	-0.190333	6.76032	0.00348338	0.010703
Dr.11554.1.A1_at	snx27b	sorting nexin family member 27b	-1.59457	-1.84607	-0.2515	-1.42833	0.166233	0.417733	-1.3358	0.258767	0.510267	0.0925333	6.76049	0.00348302	0.010703
Dr.7464.1.S1_at	cox5aa /// LOC100537689	cytochrome c oxidase subunit Vaa /// cytochrome c oxidase subunit 5A, mitochondrial-like	-0.180167	-0.358733	-0.178567	-0.453267	-0.2731	-0.0945333	-0.0983	0.0818667	0.260433	0.354967	6.75622	0.00349219	0.010719
Dr.9935.1.A1_at	wu:fk66a11	wu:fk66a11	0.765733	1.3309	0.565167	1.129	0.363267	-0.2019	0.651167	-0.114567	-0.679733	-0.477833	6.75619	0.00349225	0.010719
Dr.1825.1.S1_at	lims1	LIM and senescent cell antigen-like domains 1	0.344033	1.73513	1.3911	1.31953	0.9755	-0.4156	1.1297	0.785667	-0.605433	-0.189833	6.75423	0.00349648	0.0107207
Dr.6504.1.S1_at	spns1	spinster homolog 1 (Drosophila)	0.380967	0.7212	0.340233	0.137333	-0.243633	-0.583867	0.3123	-0.0686667	-0.4089	0.174967	6.75467	0.00349553	0.0107207
Dr.10397.1.A1_at	LOC796135	novel protein similar to vertebratesirtuin (silent mating type information regulation 2 homolog) 7 (S. cerevisiae) (SIRT7)	0.2555	0.187	-0.0685	0.4555	0.2	0.2685	-0.125933	-0.381433	-0.312933	-0.581433	6.75158	0.00350218	0.0107326
Dr.26063.1.S1_at	LOC100147880 /// LOC100149358 /// LOC100151237 /// LOC100331736 /// LOC100332964 /// LOC100536928 /// LOC559695 /// zgc:171310	uncharacterized LOC100147880 /// uncharacterized LOC100149358 /// uncharacterized LOC100151237 /// uncharacterized LOC100331736 /// uncharacterized LOC100332964 /// uncharacterized LOC100536928 /// uncharacterized LOC559695 /// zgc:171310	-1.27763	-1.63527	-0.357633	-1.1978	0.0798333	0.437467	-0.5114	0.766233	1.12387	0.6864	6.74893	0.00350791	0.0107332
Dr.5188.1.A1_at	LOC100334363	Sperm acrosome membrane-associated protein 4-like	-0.66	1.12833	1.78833	0.414967	1.07497	-0.713367	0.344667	1.00467	-0.783667	-0.0703	6.74989	0.00350584	0.0107332
Dr.5208.1.A1_at	timm50	translocase of inner mitochondrial membrane 50 homolog (yeast)	-0.0593	-0.817433	-0.758133	-0.5267	-0.4674	0.290733	-0.0917667	-0.0324667	0.725667	0.434933	6.74902	0.00350771	0.0107332
Dr.17400.1.S1_at	epc2	enhancer of polycomb homolog 2 (Drosophila)	-0.403367	-0.288767	0.1146	0.2277	0.631067	0.516467	-0.274067	0.1293	0.0147	-0.501767	6.74515	0.00351609	0.0107526
Dr.4660.1.S1_at	slc16a8	solute carrier family 16 (monocarboxylic acid transporters), member 8	0.874433	0.620933	-0.2535	0.5904	-0.284033	-0.0305333	0.317433	-0.557	-0.3035	-0.272967	6.74388	0.00351886	0.0107527
Dr.17311.1.A1_at	slc2a10	solute carrier family 2 (facilitated glucose transporter), member 10	-0.5155	-0.456533	0.0589667	-1.1408	-0.6253	-0.684267	-0.455667	0.0598333	0.000866667	0.685133	6.74344	0.00351981	0.0107527
Dr.8914.1.S1_at	zgc:113054	zgc:113054	-0.620733	-0.988033	-0.3673	-0.6142	0.00653333	0.373833	0.1171	0.737833	1.10513	0.7313	6.74055	0.00352608	0.0107662
Dr.3449.1.S1_at	tmem30ab	transmembrane protein 30Ab	0.339367	0.168867	-0.1705	0.437467	0.0981	0.2686	0.1494	-0.189967	-0.0194667	-0.288067	6.73889	0.0035297	0.0107717
Dr.17502.1.A1_at	pak2a	p21 (CDKN1A)-activated kinase 2a	0.894567	0.8245	-0.0700667	0.707467	-0.1871	-0.117033	0.8053	-0.0892667	-0.0192	0.0978333	6.7362	0.00353557	0.0107783
Dr.11148.1.S1_at	yth2	YTH domain family 2	0.0144167	0.50855	0.494133	0.819133	0.804717	0.310583	0.110117	0.0957	-0.398433	-0.709017	6.7368	0.00353425	0.0107783
Dr.6915.1.A1_at	brap	BRCA1 associated protein	0.0192667	0.0253667	0.0061	0.460667	0.4414	0.4353	-0.3407	-0.359967	-0.366067	-0.801367	6.73479	0.00353864	0.01078
Dr.25502.1.S1_at	uqcrc1	ubiquinol-cytochrome c reductase core protein I	-0.197	-0.4796	-0.2826	-0.437	-0.24	0.0426	-0.0804	0.1166	0.3992	0.3566	6.73425	0.00353982	0.01078
Dr.13752.1.S1_at	smfn	small fragment nuclease	0.6598	0.324167	-0.335633	0.3436	-0.3162	0.0194333	0.0507333	-0.609067	-0.273433	-0.292867	6.72994	0.00354924	0.0108031
Dr.17511.1.S1_at	cyp2p6	cytochrome P450, family 2, subfamily P, polypeptide 6	-0.3318	0.2882	0.62	0.547267	0.879067	0.259067	-0.219267	0.112533	-0.507467	-0.766533	6.72438	0.00356146	0.0108346
Dr.844.1.S1_at	cdc42se1	CDC42 small effector 1	1.4864	1.21423	-0.272167	1.52817	0.0417667	0.313933	0.5386	-0.9478	-0.675633	-0.989567	6.72092	0.00356908	0.0108521
Dr.11563.1.A1_at	LOC553231	uncharacterized LOC553231	-1.12347	-0.426033	0.697433	-0.409367	0.7141	0.0166667	-0.5688	0.554667	-0.142767	-0.159433	6.71191	0.00358902	0.0109071
Dr.12660.1.A1_at	rnf103	ring finger protein 103	-0.493733	-0.263967	0.229767	-0.434933	0.0588	-0.170967	-0.270033	0.2237	-0.00606667	0.1649	6.70914	0.00359517	0.0109201
Dr.4087.1.A1_at	ncl1	nicalin	0.852633	0.535867	-0.316767	0.452067	-0.400567	-0.0838	0.3285	-0.524133	-0.207367	-0.123567	6.70735	0.00359916	0.0109209
Dr.4008.2.S1_a_at	wu:fd10h03	wu:fd10h03	-0.504517	-0.738383	-0.233867	-0.373833	0.130683	0.36455	-0.498483	0.00603333	0.2399	-0.12465	6.70806	0.00359756	0.0109209
Dr.3337.1.S1_at	esco2	establishment of cohesion 1 homolog 2	-0.161667	1.44713	1.6088	1.03823	1.1999	-0.4089	1.713	1.87467	0.265867	0.674767	6.69591	0.00362474	0.0109871
Dr.2636.1.S1_at	impdh2	IMP (inosine monophosphate) dehydrogenase 2	-0.584233	-0.9009	-0.316667	-0.679333	-0.0951	0.221567	-0.299167	0.285067	0.601733	0.380167	6.69656	0.00362327	0.0109871
Dr.10563.1.S1_at	msi2a	musashi homolog 2a (Drosophila)	-0.547067	-0.8288	-0.281733	-1.23097	-0.6839	-0.402167	-0.4575	0.0895667	0.3713	0.773467	6.68826	0.00364194	0.0110335
Dr.14973.1.S1_at	stx5al	syntaxin 5A, like	-0.228033	0.669033	0.897067	0.672333	0.900367	0.0033	-0.261833	-0.0338	-0.930867	-0.934167	6.68716	0.00364443	0.0110353
Dr.14467.1.A1_at	os9	amplified in osteosarcoma	0.04275	-0.1614	-0.20415	-0.321833	-0.364583	-0.160433	0.244167	0.201417	0.405567	0.566	6.68556	0.00364805	0.0110406
Dr.13871.1.A1_at	si:ch211-191j22.3	si:ch211-191j22.3	-0.1495	-0.331333	-0.181833	-0.3708	-0.2213	-0.0394667	0.249833	0.399333	0.581167	0.620633	6.68452	0.0036504	0.011042
Dr.15271.1.A1_at	ispd	isoprenoid synthase domain containing	-0.450033	-0.680733	-0.2307	-0.6682	-0.218167	0.0125333	-0.464733	-0.0147	0.216	0.203467	6.67425	0.00367372	0.011101
Dr.4165.1.S1_at	srsf4	serine/arginine-rich splicing factor 4	0.0906	0.291267	0.200667	0.639	0.5484	0.347733	-0.0071	-0.0977	-0.298367	-0.6461	6.6748	0.00367246	0.011101
Dr.21122.1.A1_at	ldb1a /// ldb1b	LIM-domain binding factor 1a /// LIM-domain binding factor 1b	-0.788167	-0.883367	-0.0952	-0.387433	0.400733	0.495933	-0.149933	0.638233	0.733433	0.2375	6.6698	0.00368389	0.011126
Dr.5434.5.S1_a_at	gpm6ab	glycoprotein M6Ab	-0.5267	0.3976	0.9243	0.247233	0.773933	-0.150367	0.0062	0.5329	-0.3914	-0.241033	6.66776	0.00368855	0.0111315
Dr.17103.1.S1_at	tigarb	tp53-induced glycolysis and apoptosis regulator b	-0.847133	-0.972433	-0.1253	-0.990067	-0.142933	-0.0176333	-0.2165	0.630633	0.755933	0.773567	6.66734	0.00368953	0.0111315
Dr.155.1.S1_at	si:ch211-199g17.1	si:ch211-199g17.1	0.623	1.13397	0.510967	0.9837	0.3607	-0.150267	0.294867	-0.328133	-0.8391	-0.688833	6.66472	0.00369552	0.0111438
Dr.17708.1.S1_at	exosc5	exosome component 5	0.4347	0.246233	-0.188467	-0.0395	-0.4742	-0.285733	-0.0937667	-0.528467	-0.34	-0.0542667	6.66128	0.00370344	0.0111562
Dr.7250.1.A1_at	zgc:110239	zgc:110239	1.09283	1.24253	0.1497	0.7485	-0.344333	-0.494033	0.2379	-0.854933	-1.00463	-0.5106	6.66146	0.00370302	0.0111562
Dr.4025.1.A1_at	bysl	bystin-like	0.247767	-0.2733	-0.521067	-0.0386333	-0.2864	0.234667	-0.452933	-0.7007	-0.179633	-0.4143	6.65998	0.00370644	0.0111594
Dr.12741.1.A1_at	coq9	coenzyme Q9 homolog (S. cerevisiae)	-0.684967	-0.9469	-0.261933	-0.787033	-0.102067	0.159867	-0.478033	0.206933	0.468867	0.309	6.65823	0.00371046	0.0111658
Dr.16301.2.A1_at	dusp6	dual specificity phosphatase 6	0.1178	0.333	0.2152	0.688367	0.570567	0.355367	0.309433	0.191633	-0.0235667	-0.378933	6.65708	0.00371311	0.011168
Dr.12586.1.S1_at	h2afv /// h2afz	H2A histone family, member V /// H2A histone family, member Z	0.466933	0.4813	0.0143667	0.6478	0.180867	0.1665	0.579233	0.1123	0.0979333	-0.0685667	6.65071	0.00372785	0.0112066
Dr.19902.1.S1_at	ctsl1a	cathepsin L, 1 a	0.834933	0.446367	-0.388567	0.0597	-0.775233	-0.386667	-0.000533333	-0.835467	-0.4469	-0.0602333	6.64659	0.00373742	0.0112261
Dr.18814.1.A1_at	LOC100535420	inhibitor of Bruton tyrosine kinase-like	-0.2684	-0.462233	-0.193833	-0.590633	-0.322233	-0.1284	-0.255067	0.0133333	0.207167	0.335567	6.64626	0.00373818	0.0112261
Dr.15115.1.S1_at	rtf1	Rtf1, Paf1/RNA polymerase II complex component, homolog (S. cerevisiae)	-0.0380333	-0.404933	-0.3669	0.0457333	0.0837667	0.450667	-0.5141	-0.476067	-0.109167	-0.559833	6.64009	0.00375256	0.0112577
Dr.24162.1.A1_at	sbno1	strawberry notch homolog 1 (Drosophila)	0.408083	-0.0202667	-0.42835	0.10215	-0.305933	0.122417	-0.192567	-0.60065	-0.1723	-0.294717	6.64056	0.00375146	0.0112577
Dr.4274.2.A1_at	zgc:110388	zgc:110388	1.1832	0.528633	-0.654567	0.764133	-0.419067	0.2355	0.0775667	-1.10563	-0.451067	-0.686567	6.63738	0.0037589	0.0112709
Dr.12550.1.S1_at	acin1b	apoptotic chromatin condensation inducer 1b	-0.172433	-0.4761	-0.303667	-0.102117	0.0703167	0.373983	0.2164	0.388833	0.6925	0.318517	6.63405	0.00376669	0.0112727
Dr.24918.1.A1_at	akap12b	A kinase (PRKA) anchor protein (gravin) 12b	-0.264733	0.215233	0.479967	-0.2871	-0.0223667	-0.502333	0.229867	0.4946	0.0146333	0.516967	6.63237	0.00377064	0.0112727
Dr.4628.1.S1_at	atp6ap1	ATPase, H+ transporting, lysosomal accessory protein 1	1.024	0.6697	-0.3543	0.588233	-0.435767	-0.0814667	0.300767	-0.723233	-0.368933	-0.287467	6.62984	0.0037766	0.0112727
Dr.2695.1.A1_at	gmds	GDP-mannose 4,6-dehydratase	0.7784	0.4434	-0.335	0.281367	-0.497033	-0.162033	0.0301333	-0.748267	-0.413267	-0.251233	6.63226	0.00377089	0.0112727
Dr.24483.1.S1_at	LOC100536990	uncharacterized LOC100536990	-1.01003	0.0379	1.04793	0.0764333	1.08647	0.0385333	-0.1198	0.890233	-0.1577	-0.196233	6.62972	0.00377688	0.0112727
Dr.3243.1.A1_at	mospd2	motile sperm domain containing 2	0.5235	0.3195	-0.204	0.0932667	-0.430233	-0.226233	0.302433	-0.221067	-0.0170667	0.209167	6.63132	0.00377311	0.0112727
Dr.3855.1.S1_at	prmt7	protein arginine N-methyltransferase 7	0.712833	0.221867	-0.490967	0.4989	-0.213933	0.277033	-0.0505667	-0.7634	-0.272433	-0.549467	6.63511	0.00376422	0.0112727
Dr.5347.2.S1_at	trnau1apl	tRNA selenocysteine 1 associated protein 1, like	-0.190733	0.167333	0.358067	0.3291	0.519833	0.161767	-0.208733	-0.018	-0.376067	-0.537833	6.63059	0.00377482	0.0112727
Dr.1662.1.S1_at	ttnb	titin b	-0.716967	-0.6264	0.0905667	-0.579867	0.1371	0.0465333	-0.261133	0.455833	0.365267	0.318733	6.6304	0.00377527	0.0112727
Dr.1513.1.S1_at	fbxl14a	F-box and leucine-rich repeat protein 14a	-0.509833	-0.380367	0.129467	-0.125433	0.3844	0.254933	-0.340833	0.169	0.0395333	-0.2154	6.62092	0.00379766	0.011329
Dr.1099.1.S1_at	prkcsh	protein kinase C substrate 80K-H	0.565033	0.304233	-0.2608	0.0736667	-0.491367	-0.230567	0.7217	0.156667	0.417467	0.648033	6.61884	0.00380258	0.0113372
Dr.25590.2.A1_at	tsn	translin	0.719867	0.702067	-0.0178	0.6058	-0.114067	-0.0962667	0.3375	-0.382367	-0.364567	-0.2683	6.61812	0.00380429	0.0113372
Dr.16685.1.S1_at	eny2	enhancer of yellow 2 homolog (Drosophila)	0.436	0.117333	-0.318667	0.100833	-0.335167	-0.0165	-0.0199667	-0.455967	-0.1373	-0.1208	6.61653	0.00380806	0.0113405
Dr.91.1.A1_at	zgc:73187	zgc:73187	0.396233	-0.0398	-0.436033	-0.234	-0.630233	-0.1942	0.0503667	-0.345867	0.0901667	0.284367	6.61602	0.00380928	0.0113405
Dr.3335.1.A1_at	metap1	methionyl aminopeptidase 1	-0.3019	-0.434167	-0.132267	-0.2396	0.0623	0.194567	-0.773833	-0.471933	-0.339667	-0.534233	6.60515	0.00383521	0.011406
Dr.15530.1.A1_at	park7	parkinson disease (autosomal recessive, early onset) 7	-0.927633	-0.637967	0.289667	-0.388267	0.539367	0.2497	-0.415867	0.511767	0.2221	-0.0276	6.60525	0.00383497	0.011406
Dr.23242.1.A1_at	wu:fk53f01	wu:fk53f01	-0.509167	0.612733	1.1219	0.7123	1.22147	0.0995667	-0.1909	0.318267	-0.803633	-0.9032	6.60387	0.00383828	0.0114094
Dr.2430.1.S1_at	aldh7a1	aldehyde dehydrogenase 7 family, member A1	-0.353667	-0.379567	-0.0259	-0.271267	0.0824	0.1083	0.1748	0.528467	0.554367	0.446067	6.59972	0.00384822	0.0114099
Dr.25140.2.S1_a_at	icn /// icn2	ictacalcin /// ictacalcin 2	-0.5621	0.0086	0.5707	0.0754667	0.637567	0.0668667	0.0904333	0.652533	0.0818333	0.0149667	6.60078	0.00384569	0.0114099
Dr.12999.1.A1_at	LOC100331639	uncharacterized LOC100331639	0.300333	1.22563	0.9253	0.970167	0.669833	-0.255467	0.355067	0.0547333	-0.870567	-0.6151	6.60064	0.00384603	0.0114099
Dr.10257.1.A1_at	pepd	peptidase D	0.747067	1.36937	0.6223	0.776067	0.029	-0.5933	0.3964	-0.350667	-0.972967	-0.379667	6.60221	0.00384226	0.0114099
Dr.1250.1.A1_at	wu:fk83a02	wu:fk83a02	0.780433	0.804667	0.0242333	0.719767	-0.0606667	-0.0849	0.44	-0.340433	-0.364667	-0.279767	6.59982	0.00384799	0.0114099
Dr.12169.1.A1_at	nudt9	nudix (nucleoside diphosphate linked moiety X)-type motif 9	0.269117	0.0931167	-0.176	-0.414067	-0.683183	-0.507183	-0.0751667	-0.344283	-0.168283	0.3389	6.59877	0.00385051	0.0114109
Dr.12454.1.S1_at	gchfr	GTP cyclohydrolase I feedback regulator	-0.868733	0.198467	1.0672	0.585267	1.454	0.3868	0.280667	1.1494	0.0822	-0.3046	6.59784	0.00385275	0.0114117
Dr.7927.1.A1_at	gnptab	N-acetylglucosamine-1-phosphate transferase, alpha and beta subunits	0.8057	0.808667	0.00296667	0.788533	-0.0171667	-0.0201333	0.0806667	-0.725033	-0.728	-0.707867	6.59473	0.00386026	0.0114282
Dr.20419.1.A1_at	cant1a	calcium activated nucleotidase 1a	0.469733	1.14033	0.6706	1.19073	0.721	0.0504	0.584567	0.114833	-0.555767	-0.606167	6.59335	0.0038636	0.0114323
Dr.26121.1.S1_at	LOC563358	uncharacterized protein DKFZp762I1415-like	-0.596333	-0.967633	-0.3713	-0.609233	-0.0129	0.3584	-0.757333	-0.161	0.2103	-0.1481	6.59126	0.00386864	0.0114379
Dr.1867.1.S1_at	sms	spermine synthase	-0.0471333	-0.528267	-0.481133	-0.3693	-0.322167	0.158967	0.3314	0.378533	0.859667	0.7007	6.59093	0.00386942	0.0114379
Dr.895.1.S1_at	eif3i	eukaryotic translation initiation factor 3, subunit I	-0.0141333	0.158667	0.1728	0.2974	0.311533	0.138733	-0.0581333	-0.044	-0.2168	-0.355533	6.58564	0.00388227	0.0114701
Dr.716.1.A1_at	LOC565378 /// mtus1a	uncharacterized LOC565378 /// mitochondrial tumor suppressor 1a	0.483367	-0.560267	-1.04363	-0.821367	-1.30473	-0.2611	-0.736533	-1.2199	-0.176267	0.0848333	6.58302	0.00388863	0.0114729
Dr.3510.1.A1_at	psmd11a	proteasome (prosome, macropain) 216S subunit, non-ATPase, 11a	0.9869	0.6692	-0.3177	0.503067	-0.483833	-0.166133	0.614867	-0.372033	-0.0543333	0.1118	6.58414	0.00388591	0.0114729
Dr.4217.1.S1_at	rpn2	ribophorin II	0.8667	0.972033	0.105333	0.544967	-0.321733	-0.427067	0.155933	-0.710767	-0.8161	-0.389033	6.58283	0.0038891	0.0114729
Dr.2199.1.A1_at	letm1	Leucine zipper-EF-hand containing transmembrane protein 1	-0.291133	-0.757	-0.465867	-0.7295	-0.438367	0.0275	-0.395567	-0.104433	0.361433	0.333933	6.57796	0.00390097	0.0115021
Dr.4553.1.A1_at	krit1	KRIT1, ankyrin repeat containing	0.427633	0.4228	-0.00483333	0.191433	-0.2362	-0.231367	0.396367	-0.0312667	-0.0264333	0.204933	6.57529	0.00390748	0.0115123
Dr.13346.1.S1_at	si:ch211-14a17.3	si:ch211-14a17.3	0.805183	0.709383	-0.0958	0.658467	-0.146717	-0.0509167	0.0996167	-0.705567	-0.609767	-0.55885	6.57493	0.00390837	0.0115123
Dr.2974.1.A1_at	dennd5b	DENN/MADD domain containing 5B	-0.862133	-0.3588	0.503333	-0.0171667	0.844967	0.341633	-0.440733	0.4214	-0.0819333	-0.423567	6.57115	0.00391765	0.0115221
Dr.12637.1.A1_at	nol9	nucleolar protein 9	0.357	-0.242633	-0.599633	0.457833	0.100833	0.700467	-0.0538667	-0.410867	0.188767	-0.5117	6.57147	0.00391684	0.0115221
Dr.22194.1.A1_at	zgc:123304	zgc:123304	0.293067	-0.0819667	-0.375033	-0.033	-0.326067	0.0489667	-0.0552333	-0.3483	0.0267333	-0.0222333	6.57168	0.00391633	0.0115221
Dr.4760.1.A1_at	psmb10	proteasome (prosome, macropain) subunit, beta type, 10	1.03513	1.7812	0.746067	1.01727	-0.0178667	-0.763933	0.5712	-0.463933	-1.21	-0.446067	6.56708	0.00392764	0.0115457
Dr.4183.1.S1_at	tra2a	transformer-2 alpha	0.6444	0.588633	-0.0557667	0.745467	0.101067	0.156833	0.470667	-0.173733	-0.117967	-0.2748	6.56475	0.00393337	0.0115568
Dr.1876.1.A1_at	peli1b	pellino homolog 1b (Drosophila)	-0.346667	-0.1099	0.236767	0.144767	0.491433	0.254667	-0.312867	0.0338	-0.202967	-0.457633	6.55767	0.00395087	0.0116023
Dr.17841.1.S1_at	nde1	nudE nuclear distribution gene E homolog 1 (A. nidulans)	0.223678	0.279844	0.0561667	0.384533	0.160856	0.104689	-0.0576556	-0.281333	-0.3375	-0.442189	6.55536	0.00395661	0.0116124
Dr.20913.1.S1_at	pias4a	protein inhibitor of activated STAT, 4a	-0.0430667	-0.0041	0.0389667	0.414583	0.45765	0.418683	-0.0616833	-0.0186167	-0.0575833	-0.476267	6.55469	0.00395826	0.0116124
Dr.24945.2.S1_a_at	zgc:112425	zgc:112425	0.135533	0.704633	0.5691	0.812367	0.676833	0.107733	0.3364	0.200867	-0.368233	-0.475967	6.54406	0.00398476	0.0116842
Dr.12671.1.S1_at	ankrd12	ankyrin repeat domain 12	-0.240933	0.0797667	0.3207	0.3752	0.616133	0.295433	0.0335333	0.274467	-0.0462333	-0.341667	6.54313	0.0039871	0.0116852
Dr.14671.1.S1_at	birc5a	baculoviral IAP repeat-containing 5a	0.216667	2.35563	2.13897	1.1748	0.958133	-1.18083	2.2798	2.06313	-0.0758333	1.105	6.53659	0.0040035	0.0117274
Dr.2124.1.A1_at	si:dkeyp-84f11.5	si:dkeyp-84f11.5	-1.6507	-1.64013	0.0105667	-1.0981	0.5526	0.542033	-0.5872	1.0635	1.05293	0.5109	6.53338	0.00401159	0.0117452
Dr.4418.1.A1_at	gdap2	ganglioside induced differentiation associated protein 2	0.669533	0.424733	-0.2448	-0.0308667	-0.7004	-0.4556	0.0645	-0.605033	-0.360233	0.0953667	6.53193	0.00401526	0.0117501
Dr.17882.1.A1_at	nid2a	nidogen 2a (osteonidogen)	0.244033	2.04787	1.80383	1.8986	1.65457	-0.149267	1.2066	0.962567	-0.841267	-0.692	6.52903	0.00402258	0.0117656
Dr.26505.1.A1_at	fubp1	far upstream element (FUSE) binding protein 1	0.138767	0.0161444	-0.122622	0.397867	0.2591	0.381722	0.0184111	-0.120356	0.00226667	-0.379456	6.52401	0.0040353	0.011791
Dr.4317.1.A1_at	sin3ab	SIN3 homolog A, transcription regulator (yeast) b	0.0483333	0.164633	0.1163	0.402833	0.3545	0.2382	-0.346833	-0.395167	-0.511467	-0.749667	6.52412	0.00403503	0.011791
[truncated: 3,842 more rows]

## Sheet: Sheet1
Gene.Symbol	X1days-ctrl	X3days-ctrl	X5days-ctrl	X7days-ctrl
cd74a	-2.17017	0.3537	0.6978	0.645267
cd74b	-1.95473	0.891433	1.0484	0.760367
ptgis	4.2861	2.00823	1.61507	0.162267
pmp22b	-1.73037	-1.0729	-0.219817	-0.60445
adh8a	-4.9378	-0.936833	0.5144	-0.0620667
LOC100535382	4.26483	2.39537	2.20503	0.333167
stk35l	-1.72367	-1.4315	-0.5209	-0.6375
rbp4	-2.69973	-0.7935	-0.121067	0.0150667
zgc:73324	-2.15117	-1.7158	-1.1526	-0.2851
rap1gap	-1.54787	1.24583	1.70827	1.15273
efnb3b	-1.29217	-1.74863	-1.85453	0.0787667
slco2b1	-1.19243	1.14073	1.9913	1.1402
acsl1	-2.5586	-2.71067	-2.27356	-0.915333
LOC100147851	-1.25037	0.536267	0.883633	0.521167
shmt2	1.23787	2.07727	1.91373	1.43547
nt5e	-1.0244	1.27173	1.5881	0.747567
LOC564076	2.63367	1.0034	0.9271	0.5443
wu:fc64h01	2.09113	1.31373	1.04563	0.378367
LOC100329522	2.2893	1.7153	0.4415	0.486533
wu:fa11h11	4.64717	2.45543	0.459133	-0.409833
cox4i2	-1.43573	0.4234	0.550267	-0.410733
ca2	3.56733	1.8586	1.67203	0.686833
cyp1b1	-2.62942	-2.60948	-3.48612	-0.658867
mical3	-2.59313	-2.36213	-1.88203	-0.6943
zgc:77112	3.92953	0.966467	1.15317	0.0644667
clu	-2.42733	0.577467	1.65547	1.36427
zgc:113912 /// zgc:92049	-1.45103	0.332567	0.552167	0.965267
cpa2	4.1051	1.2391	1.11603	-0.359733
mapk4	-3.40423	-2.80007	-1.765	-0.359767
rhogb	1.32987	0.318633	0.1393	0.1221
ero1l	2.2611	0.956367	-0.170367	0.963767
pmm2	1.81217	1.02043	0.360067	0.429367
rln3a	4.25527	2.9683	2.4864	-0.3928
aqp3a	5.28017	4.02177	4.1887	-0.536433
wu:fb39e10	-1.16073	-1.7747	-1.4763	-1.20377
ntd5	0.629767	-0.4801	0.757967	-1.2792
cited4a	-2.64843	-1.02277	0.3776	-0.582067
postnb	-3.22117	1.29292	1.24633	1.60172
wu:fc51a12	-1.66113	-1.44093	-0.0460667	-0.952533
si:dkey-127j5.5	-0.0147667	1.0928	0.917433	1.21627
fam46c	-0.863683	-0.291083	0.5613	-0.02765
npr3	-2.35547	-1.28067	-0.2533	-0.796167
nfkb2	1.55283	1.31547	0.709533	0.3273
pwp2h	1.38237	0.347567	0.1201	0.0903667
csnk1e	-0.245433	-1.16677	-1.55197	-0.265533
grwd1	0.7107	-0.8606	-0.9124	-0.485167
LOC556989	1.16207	-0.138	-0.3903	0.3023
h1f0	-1.2227	0.252133	0.0204667	0.603233
si:busm1-266f07.1	1.18623	4.19437	4.045	0.2971
LOC100535292 /// npl	1.54697	1.41507	0.7765	0.0368667
thbs3a	-1.47973	-0.883967	-0.8277	0.0632667
wu:fj85d05	-0.204233	0.342167	0.7955	-0.0405667
mmp2	-1.5734	1.58608	1.72912	1.44162
sgce	-1.28322	-0.843883	-0.764133	-0.0635333
cirh1a	0.669533	-0.153433	0.576767	-0.8653
plekhf1	3.69743	1.3878	1.47637	0.8899
cdc37l1	1.12963	0.937267	1.6157	-0.0465667
sdprb	-0.952767	0.1273	0.560767	-0.0755167
gstt1a	-1.1078	0.725233	1.13767	1.0785
alas2	-0.0677667	1.78407	1.72997	1.7091
deptor	-0.435867	0.574733	1.31693	0.338733
gulp1a	-1.24033	0.328733	0.7139	0.824367
calr	1.2189	1.08513	1.09987	0.853133
psmd12	0.354133	-0.496633	-0.964	-0.00853333
f13a1a.1	-0.724067	0.7206	4.04083	1.23033
rnaset2	2.00633	2.16503	1.1425	0.666767
dusp16	-0.668133	0.0358	0.799233	-0.382533
gcga	3.41573	1.96627	0.376367	-1.09383
gsr	1.295	1.069	0.562067	0.418467
psmc4	0.781467	0.1133	-0.258533	0.1805
slc43a1a	-1.86417	-1.05633	0.233133	-0.367733
dpysl3	-0.805133	0.0129	0.144433	-0.0093
dap1b	-0.891533	-0.333367	0.2144	-0.2628
LOC100334691	-1.42447	0.4399	0.840267	0.2185
ttc9c	0.524067	0.776533	0.9358	-0.0995333
pitpnaa	1.92963	0.9548	1.05187	0.760467
LOC100536373 /// si:ch211-126j24.3	5.18333	3.02523	1.7409	0.3694
slmapb	-1.09957	0.124033	-0.06	0.447133
zgc:92880	0.0734333	1.20003	0.8766	1.0436
zgc:158345	0.459733	0.5495	0.622567	-0.7184
th1l	1.58868	0.734067	0.0279333	0.115867
usp2a	-1.5513	-0.883067	-0.403133	-0.308067
hbegfb	2.8124	2.6103	1.9337	0.4345
wu:fb51a10	-1.1127	-0.503467	0.422	-0.205733
id4	1.14953	0.8173	0.276267	0.0224333
uckl1b	-0.0593	0.0216667	1.23453	0.0387333
LOC100536892	-1.77043	-1.18543	-0.304133	-0.170467
acta1a	-1.9372	-0.915	-0.717633	-0.177633
