# Supplementary material for: Transcriptional response to cardiac injury in the zebrafish: systematic identification of genes with highly concordant activity across in vivo models
Source: BMC Genomics. 2014 Oct 3;15(1):852. doi: 10.1186/1471-2164-15-852 (PMC4197235; doi:10.1186/1471-2164-15-852)
Supplement: Supplementary file 5 — Additional file 5: MIQE checklist, including details of qPCR experiments. Sheet 1: MIQE, Sheet 2: A-Primers B- Normalization data analysis information. (XLS 76 KB) [file 12864_2014_6534_MOESM5_ESM.xls]

## Sheet: MIQE
ITEM TO CHECK	IMPORTANCE	CHECKLIST
EXPERIMENTAL DESIGN
Definition of experimental and control groups	E	Zebrafish from the WIK strain, aged 10-11 months. Control group: sham1 : heart ventricles recovered 1 day after surgery (open chest) - sham3 : heart ventricles recovered 3days after surgery (open chest); Myocardial infarction group: 1dpi : heart ventricles recovered 1 day post cryo-injury - 3dpi : heart ventricles recovered 3 days post cryo-injury.
Number within each group	E	Control group: sham1 = 4 heart ventricles (n=3) - sham3 = 3 heart ventricles (n=3) ; Myocardial infraction group : 1dpi = 4 heart ventricles 1 day post cryo-injury (n=3) - 3dpi = 3 heart ventricles 3 days post cryo-injury (n=3)
Assay carried out by core lab or investigator's lab?	D
Acknowledgement of authors' contributions	D
SAMPLE
Description	E	Experimental samples: ventricles from sham-operated and cryo-injured WIK Zebrafish
Volume/mass of sample processed	D	3 to 4 heart ventricles per sample
Microdissection or macrodissection	E	Microdissection
Processing procedure	E	Cryoinjury and hearts dissection were performed as previously described (Gonzalez-Rosa et.al., 2012). Fish were anesthetized in 0.04% tricaine. A small incision was performed through the chest, the pericardial sac was opened and a cryoprobe previously frozen in liquid nitrogen was applied at the surface of the ventricle until thawing was observed. Fish were reanimated in a tank of fresh water. Sh…
If frozen - how and how quickly?	E	Samples were snap-frozen in TRIzol and stored at -80°C
If fixed - with what, how quickly?	E	N/A
Sample storage conditions and duration (especially for FFPE samples)	E	Samples were stored in TRIzol at -80°C for less than 1 month before RNA extraction
NUCLEIC ACID EXTRACTION
Procedure and/or instrumentation	E	Total RNA was extracted from frozen tissue samples with a TRIzol (Invitrogen, Carlsbad, CA) isolation protocol. Homogenisation of samples was performed with a Polytron® (Bohemia,USA). Aqueous phase was isolated with Phase lock gel-Heavy (5 Prime, Gaithersburg, MD). Total RNA was precipitated with 100% isopropanol and purified with a RNeasy Micro kit combined with an on-column DNase treatment foll…
Name of kit and details of any modifications	E	TRIzol - Rneasy Micro kit combined with an on-column DNase treatment following the manufacturer’s instructions.
Source of additional reagents used	D	Chloroform (Merck); Ispropanol (Merk); Ethanol (Merck); Nuclease free water (Life Technologies)
Details of DNase or RNAse treatment	E	RNeasy Micro kit combined with an on-column DNase treatment following the manufacturer’s instructions.
Contamination assessment (DNA or RNA)	E	DNase treatement + Bioanalyzer + primers flanking intron + Negative controle (RT & qPCR)
Nucleic acid quantification	E	Nanodrop
Instrument and method	E	Nanodrop
Purity (A260/A280)	D	All RNA sample : Purity (A260/A280) ≈ 2
Yield	D	N/A
RNA integrity method/instrument	E	Bioanalyzer
RIN/RQI or Cq of 3' and 5' transcripts	E	All RNA sample : RIN ≥ 8
Electrophoresis traces	D	N/A
Inhibition testing (Cq dilutions, spike or other)	E	The standard curve perfomed to check primers efficiency has been considerred sufficient to rule out the presence of inhibitors of reverse transcrition activity or PCR.
REVERSE TRANSCRIPTION
Complete reaction conditions	E	500ng of RNA were reverse transcribed into cDNA using the SuperScript III (Invitrogen, Carlsbad, CA) reverse transcriptase with the following protocol: RNAs were mixed with random primers, oligo (dT)12-18 and dNTPs in a total volume of 13μl. Samples were heated to 65°C for 5 min and incubated on ice for at least 1min. Then the 5X RT buffer, DTT, RNaseOUT and SuperScript III was added to a total v…
Amount of RNA and reaction volume	E	500ng RNA / 20µl reaction volume
Priming oligonucleotide (if using GSP) and concentration	E	Random primers : 2.5ng/µl Oligo(dT)12-18 : 5ng/µl (final concentration)
Reverse transcriptase and concentration	E	SuperScript III (Invitrogen) : 10U/µl (final concentration)
Temperature and time	E	RNAs were mixed with random primers, oligo (dT)12-18 and dNTPs in a total volume of 13μl. Samples were heated to 65°C for 5 min and incubated on ice for at least 1min. Then the 5X RT buffer, DTT, RNaseOUT and SuperScript III was added to a total volume of 20μl. RT was allowed at 50°C for 60 min. and was followed by enzyme inactivation at 70°C for 15 min. To remove RNA complementary to the cDNA, 2…
Manufacturer of reagents and catalogue numbers	D	Life Technologies : SuperScript III (Cat.18080-085), Oligo(dT)12-18 primer (18418-012), Random primers (Cat. 48190-011), 10mM dNTP Mix (18427-013), RNaseOUT 40U/µl (10777-019), E.coli RNaseH (AM2293)
Cqs with and without RT	D*	N/A - DNase treatement + primers flanking intron + Melt Curve
Storage conditions of cDNA	D	-20°C
qPCR TARGET INFORMATION
If multiplex, efficiency and LOD of each assay.	E	N/A
Sequence accession number	E	see additional file 5-A
Location of amplicon	D	see additional file 5-A
Amplicon length	E	see additional file 5-A
In silico specificity screen (BLAST, etc)	E	Beacon Designer Pro 8.10 software (Premier Biosoft) + NCBI BLAST tool
Pseudogenes, retropseudogenes or other homologs?	D
Sequence alignment	D
Secondary structure analysis of amplicon	D
Location of each primer by exon or intron (if applicable)	E	see additional file 5-A
What splice variants are targeted?	E	see additional file 5-A cf. Accession number
qPCR OLIGONUCLEOTIDES
Primer sequences	E	see additional file 5-A
RTPrimerDB Identification Number	D	To be published
Probe sequences	D**	N/A
Location and identity of any modifications	E	N/A
Manufacturer of oligonucleotides	D	EUROGENTEC (Seraing, Belgium)
Purification method	D	HPLC-purified
qPCR PROTOCOL
Complete reaction conditions	E	cDNAs obtained from RT of RNA were diluted 10-fold and 4μL were mixed with SYBR®Green Master Mix (Biorad, Nazareth, Belgium) to a final volume of 20μL containing 300nM of each primer. Amplification was carried out in the CFX96 thermal cycler (BioRad) under the following conditions: heating for 3 minutes at 95°C, 40 cycles of denaturation for 30 seconds at 95°C, followed by an annealing/extension …
Reaction volume and amount of cDNA/DNA	E	4µl cDNa diluted 10fold / 20µl reaction volume
Primer, (probe), Mg++ and dNTP concentrations	E	300nM of each primer + SYBR®Green Master Mix
Polymerase identity and concentration	E	iTaq DNA polymerase in final concentration : 25 U/ml
Buffer/kit identity and manufacturer	E	SYBR®Green Master Mix (Biorad, Nazareth, Belgium) (Cat. 1708885)
Exact chemical constitution of the buffer	D	2x qPCR mix contains : dNTPs, 50 U/ml iTaq DNA polymerase, 6 mM MgCl2, SYBR Green I, enhancers, stabilizers, 20 nM fluorescein
Additives (SYBR Green I, DMSO, etc.)	E	N/A
Manufacturer of plates/tubes and catalog number	D	BioRad - HSP9655
Complete thermocycling parameters	E	heating for 3 minutes at 95°C, 40 cycles : denaturation for 30 seconds at 95°C, followed by an annealing/extension for 1 min. After each run a Melting curve analysis was performed, ramping from 55°C to 95°C in 20min.
Reaction setup (manual/robotic)	D
Manufacturer of qPCR instrument	E	CFX thermal cycler (BioRad)
qPCR VALIDATION
Evidence of optimisation (from gradients)	D	Anneling temperature gradients
Specificity (gel, sequence, melt, or digest)	E	Gene-specific amplification was confirmed by a single band in 4% E-Gel® (Life technologies). Melt Curve analysis were performed in each assay. No template controls(no cDNA in qPCR) were run for each gene to detect unspecific amplification and primer dimerization.
For SYBR Green I, Cq of the NTC	E	No amplifiction signal detected
Standard curves with slope and y-intercept	E	see additional file 5-A
PCR efficiency calculated from slope	E	see additional file 5-A
Confidence interval for PCR efficiency or standard error	D
r2 of standard curve	E	see additional file 5-A
Linear dynamic range	E	see additional file 5-A
Cq variation at lower limit	E	see additional file 5-A
Confidence intervals throughout range	D
Evidence for limit of detection	E	For all Cq-target values are below Cq limit of detection determined with the standard curve
If multiplex, efficiency and LOD of each assay.	E	N/A
DATA ANALYSIS
qPCR analysis program (source, version)	E	CFX manager 3.0 software (Biorad)
Cq method determination	E	The threshold is determined using the regression method. This mode applies a multi-variable, non-linear regression model to individual well traces and then uses this model to compute an optimal Cq value.
Outlier identification and disposition	E	No data excluded from the calculations
Results of NTCs	E	No amplifiction signal detected
Justification of number and choice of reference genes	E	Data normalization was carried out against three reference genes; EF1a, Rpl13a, Tuba1. see additional file 5-B
Description of normalisation method	E	Normalized expression was calculated using the CFX manager 3.0 software (Biorad) via the ∆∆-Cq method, incorporating the calculated amplification efficiency for each primers pair.
Number and concordance of biological replicates	D
Number and stage (RT or qPCR) of technical replicates	E	qPCR reactions were performed in duplicates
Repeatability (intra-assay variation)	E	For each sample, standard deviation (SD) for the Cq variation between replicates has been used to express intra-assay variation. Instrument and liquid handeling variations were shown to be minimal.
Reproducibility (inter-assay variation, %CV)	D
Power analysis	D
Statistical methods for result significance	E	Refer to Methods section of article
Software (source, version)	E	Refer to Methods section of article
Cq or raw data submission using RDML	D
Table 1. MIQE checklist for authors, reviewers and editors. All essential information (E) must be submitted with the manuscript. Desirable
information (D) should be submitted if available. If using primers obtained from RTPrimerDB, information on qPCR target, oligonucleotides,
protocols and validation is available from that source.
*: Assessing the absence of DNA using a no RT assay is essential when first extracting RNA. Once the sample has been validated as
RDNA-free, inclusion of a no-RT control is desirable, but no longer essential.
**: Disclosure of the probe sequence is highly desirable and strongly encouraged. However, since not all commercial pre-designed assay
vendors provide this information, it cannot be an essential requirement. Use of such assays is advised against.

## Sheet: additional file 5 A&B
A- MIQE qPCR primers informations
Gene symbol	Accession number	Foward primer sequence (5'>3')	Reverse primer sequence (5'>3')	Primers location	Amplicon (pb)	Standard curves	PCR efficiency (%)	r2	Linear dynamic range	Cq variation at lower limit
Acta1a	NM_001017750	ATTGGTAATGAGCGTTTC	TAAGTGGTCTCGTGAATG	F:E5 - R:E6 - Intron: 280pb	89	y = 14.795 x -3.282	1.017	1	from 1.00E-01 cDNA dilution to 1.00E-05	31.18 ± 0.082
atp6v1ab	XM_002666640	GTGCTCTTAACCGTGATCT	ACCTCCAGTGATGTGACT	F:E3 - R:E4 - Intron: 768pb	77	y = 18.163 x -3.387	0.973	0.999	from 1.00E-01 cDNA dilution to 3.91E-04	29.72 ± 0.192
Ca2	NM_199215 ; XR_223080	TAAGGACGCAGTTGATAA	ATCCATAGCATCCAGAAT	F:E4 - R:E5 - Intron: 2296pb	103	y = 16.462 x -3.306	1.007	0.998	from 1.00E-01 cDNA dilution to 3.91E-04	27.72 ± 0.209
Cdh1	NM_131820	GCAGAACATAACTTATAGAA	ACTCAACATCATTATCCA	F:E10/11 Intron: 494pb - R:E11/12 - Intron: 87pb	161	y = 16.931 x -3.384	0.975	1	from 1.00E-01 dilution of cDNA to 1.00E-03	27.06 ± 0.073
Col1a1b	NM_201478	GACAAGGAGAGGATGACAT	GCTCGGGTTTCCATACAT	F:E1 - R:E2 - Intron: 1066pb	84	y = 13.695 x -3.27	1.022	0.999	from 1.00E-01 cDNA dilution to 1.00E-05	29.9 ± 0.252
Col1a2	NM_182968	TTCACTTTCAGCGTCCTA	TGTTCTGTATTCAATGACTGT	F:E49 - R:E50 - Intron: 213pb	78	y = 12.665 x -3.336	0.994	0.999	from 1.00E-01 cDNA dilution to 1.00E-04	25.76 ± 0.081
EF1A	NM_131263	ACACAGAGACTTCATCAAGAAC	ACCACCAGCAACAATCAG	F:E3 - R:E4 - Intron: 86pb	76	y = 9.829 x -3.337	0.994	1	from 1.00E-01 cDNA dilution to 1.00E-05	26.56 ± 0.045
LOC100332348	XM_002661366	GTAGCCTTCTAATACTTTCTGGAA	TGCCATTGGTGACTACAAC	LOC	78	y = 18.659 x -3.313	1.004	0.999	from 1.00E-01 cDNA dilution to 3.91E-04	29.99 ± 0.56
Mapk4	NM_213473	CACATTACTCGCACAAGG	TAGTTATTTGGAGACAGCAG	F:E3/4 - R:E4 - Intron: 8882pb	88	y = 19.823 x -3.476	0.94	1	from 1.00E-01 cDNA dilution to 1.56E-03	29.58 ± 0.031
Mmp13a	NM_201503	GAGTTCCAGACATCAAGG	GTGTAGTTCTCAATCCTGTA	F:E2 - R:E2/3 - Intron: 919pb	88	y = 20.641 x -3.254	1.029	0.997	from 1.00E-01 cDNA dilution to 6.25E-03	27.77 ± 0.08
Pkp1	XM_001338263	CGAATAAGAATATCCAAAGC	TCAGTCAATAACCAGATG	F:E12 - R:E13 - Intron: 3402pb	107	y = 18.529 x -3.399	0.969	0.999	from 1.00E-01 cDNA dilution to 1.56E-03	28.05 ± 0.17
Postnb	NM_001077786 ; NM_203421	TTTGACAAGTTGGGTAGA	GATGGTAGTTGAGGAGAG	F:E7 - R:E8 - Intron: 1642pb	79	y = 14.623 x -3.262	1.026	1	from 1.00E-01 cDNA dilution to 1.00E-04	27.66 ± 0.003
Ptgis	NM_001111160;XM_005168769	GAGAAGCACGGAGACATT	ACAGAACGGCATCATAGC	F:E2 - R:E3 - Intron: 3699pb	88	y = 19.539 x -3.346	0.99	0.999	from 1.00E-01 cDNA dilution to 3.91E-04	30.93 ± 0.211
Rpl13a	NM_212784	AATTGTGGTGGTGAGGTG	GGTTGGTGTTCATTCTCTTG	F:E3 - R:E4 - Intron: 638pb	101	y = 11.990 x -3.39	0.972	1	from 1.00E-01 cDNA dilution to 1.00E-05	29.02 ± 0.076
Sgce	NM_001002594 ; XM_005159714 ; XM_005159715 ; XM_005159716 ; XM_005159717 ; XM_005159718	TCCATCCTGACAACTACGA	GTCTGCTGCTGTGGTATT	F:E9 - R:E10 - Intron: 3651pb	91	y = 17.551 x -3.461	0.94	1	from 1.00E-01 dilution of cDNA to 1.56E-03	27.28 ± 0.028
Timp2b	NM_213296	CAATGGCAAGCAGGAATAC	GATGTAGTCACACAGGTTTATG	F:E3 - R:E4 - Intron: 123pb	79	y = 20.182 x -3.279	1.018	0.996	from 1.00E-01 cDNA dilution to 6.25E-03	27.53 ± 0.01
TUBA1	NM_194388	GCTCATTGACCTTGTTTTAGA	CTGTGGAAGACCAGGAAA	F:E3 - R:E4 - Intron: 102pb	81	y = 18.197 x -3.228	1.041	0.998	from 1.00E-01 cDNA dilution to 3.91E-04	29.1 ± 0.194
Usp2a	NM_001008574	TAGTGCTGTGTATAATCTGTATG	CAGTATGCTGTGTAGTGG	F:E6 - R:E7 - Intron: 132pb	75	y = 15.943 x -3.29	1.014	0.997	from 1.00E-01 cDNA dilution to 3.91E-04	26.96 ± 0.202
B- MIQE data analysis informations
Target Stability
Target	Coefficient Variance	M-Value
EF1A	0.052	0.2494
Rpl13a	0.1702	0.3632
TUBA1	0.1508	0.3356
Average Coefficient Variance: : 0.1243
Average M-Value: : 0.3161
Coefficient of Variation (CV) of normalized reference gene relative quantities. A lower CV value denotes higher stability
M-value. A measure of the reference gene expression stability
